# Supplementary material for: Intestinal group 1 innate lymphoid cells drive macrophage-induced inflammation and endocrine defects in obesity and promote insulinemia
Source: Gut Microbes. 2023 Feb 23;15(1):2181928. doi: 10.1080/19490976.2023.2181928 (PMC9980552; doi:10.1080/19490976.2023.2181928)
Supplement: Supplemental Material [file KGMI_A_2181928_SM1535.zip]

Archive with 3 entries (3 files):
- Supplementary materialLiebanaGarciaetal2022Reviewed.docx
- SuppTable1.xlsx
- SuppTable2.xlsx
