# Supplementary material for: Intestinal group 1 innate lymphoid cells drive macrophage-induced inflammation and endocrine defects in obesity and promote insulinemia
Source: Gut Microbes. 2023 Feb 23;15(1):2181928. doi: 10.1080/19490976.2023.2181928 (PMC9980552; doi:10.1080/19490976.2023.2181928)
Supplement: Supplemental Material [file KGMI_A_2181928_SM1535.zip › SuppTable1.xlsx]

## Sheet: Table S1
J	mz-RT	Adduct	Name	Class	Subclass	mode	Model 1 p-value	Model 2 p-value	Model 3 p-value
1	53.0182-0.55					positive	0.517774	0.570236	1
2	53.5189-0.55					positive	0.470154	0.627457	0.855381
3	54.0171-0.55					positive	0.672147	0.410282	0.980899
4	56.9642-0.55					positive	0.672147	0.746367	0.759761
5	58.9975-0.55					positive	0.567937	0.316508	0.759761
6	60.0802-0.63					positive	0.470154	0.316508	0.189032
7	62.0236-0.55					positive	0.567937	0.361452	0.899846
8	62.5243-0.55					positive	0.620835	0.570236	0.980899
9	63.0224-0.55					positive	0.620835	0.275801	0.706737
10	63.9971-0.81					positive	0.878718	0.275801	0.133634
11	66.0185-0.55					positive	0.425608	0.361452	0.855381
12	67.0203-0.55					positive	0.470154	0.461669	0.808631
13	70.0645-0.68		N-lactoyl-Valine	Carboxylic acids and derivatives	Amino acids, peptides, and analogues	positive	0.517774	0.977036	0.56126
14	72.0804-0.8					positive	0.517774	0.121347	0.368429
15	73.5318-0.55					positive	0.672147	0.461669	1
16	74.0325-0.55					positive	0.620835	0.461669	0.980899
17	74.5307-0.55					positive	0.620835	0.461669	0.899846
18	79.021-0.81					positive	0.878718	0.515221	0.511693
19	81.0168-0.81					positive	0.829316	0.68648	0.221623
20	82.0136-0.55					positive	0.470154	0.361452	0.899846
21	84.0113-0.55					positive	0.517774	0.361452	0.855381
22	84.0441-0.65		Glutamic acid	Carboxylic acids and derivatives	Amino acids, peptides, and analogues	positive	0.567937	0.570236	0.65818
23	84.9596-0.55					positive	0.306799	0.173002	0.942295
24	86.0598-1.22					positive	0.0434126	0.0139049	1
25	86.0961-1.17					positive	0.878718	0.147532	0.221623
26	87.0994-1.17					positive	0.779812	0.173002	0.189032
27	89.5065-6.73					positive	0.470154	0.515221	0.942295
28	90.9761-0.6					positive	0.425608	0.515221	0.0755884
29	91.014-0.55					positive	0.567937	0.410282	0.808631
30	91.0536-5.81		(-)-(E)-1-(4-Hydroxyphenyl)-7-phenyl-6-hepten-3-ol	Diarylheptanoids	Linear diarylheptanoids	positive	0.114743	0.203214	0.368429
31	91.0538-4.58					positive	1	0.147532	0.56126
32	91.0538-1		m-Coumaric acid	Cinnamic acids and derivatives	Hydroxycinnamic acids and derivatives	positive	0.779812	0.627457	0.511693
33	102.0543-0.65		Glutamic acid	Carboxylic acids and derivatives	Amino acids, peptides, and analogues	positive	0.517774	0.570236	0.759761
34	102.0909-0.62					positive	0.878718	0.746367	0.56126
35	103.054-2		L-Phenylalanine	Carboxylic acids and derivatives	Amino acids, peptides, and analogues	positive	0.974762	0.361452	0.254415
36	104.0522-0.89					positive	0.932839	0.805822	0.980899
37	104.0577-2					positive	0.932839	0.410282	0.56126
38	104.1074-0.63					positive	0.932839	0.410282	0.511693
39	105.0667-1.98					positive	0.620835	0.515221	0.65818
40	105.0692-5.81		5-Androstenediol	Steroids and steroid derivatives	Androstane steroids	positive	0.620835	0.805822	0.56126
41	105.0692-2.41					positive	0.517774	0.746367	0.254415
42	105.0693-4.67		2-Benzyl-4,5-dimethyl-1,3-dioxolane	Benzene and substituted derivatives	Benzene and substituted derivatives	positive	0.238796	0.00134822	0.56126
43	105.0693-7		3-(4-Isopropylphenyl)propanal	Prenol lipids	Monoterpenoids	positive	0.274275	0.0358915	0.706737
44	105.0697-6.37					positive	0.878718	0.173002	0.289904
45	105.11-0.63					positive	0.932839	0.316508	0.289904
46	106.0726-1.97					positive	0.672147	0.173002	0.289904
47	106.0854-0.63					positive	0.932839	0.0476235	0.133634
48	106.1117-0.63					positive	0.878718	0.361452	0.414303
49	106.9499-0.6					positive	0.340873	0.515221	0.254415
50	107.0788-1.97					positive	1	0.570236	0.511693
51	108.068-0.1					positive	0.723337	0.509349	1
52	110.0091-0.55					positive	0.425608	0.361452	0.855381
53	111.0101-0.55					positive	0.425608	0.316508	0.899846
54	112.112-0.53					positive	0.470154	0.361452	0.899846
55	113.1067-0.91					positive	0.517774	0.121347	0.511693
56	114.0657-0.65					positive	0.517774	0.805822	0.759761
57	116.0703-0.68	[M+2H+ACN]2+	N-lactoyl-Valine	Carboxylic acids and derivatives	Amino acids, peptides, and analogues	positive	0.567937	0.746367	0.65818
58	116.1066-0.7					positive	0.878718	0.515221	0.56126
59	116.1425-8.76					positive	0.470154	0.203214	0.464739
60	117.0734-0.68					positive	0.517774	0.864148	0.65818
61	119.0851-6.77	[M+H-H2O]+	3-Ethyl-5-methylphenol	Phenols	Cresols	positive	0.878718	0.0139049	0.00423951
62	120.0647-0.64					positive	0.567937	0.68648	0.511693
63	120.0801-1.03					positive	0.425608	0.173002	0.289904
64	120.0801-2.63					positive	0.672147	0.0625149	0.133634
65	120.0803-3.76					positive	0.340873	0.099443	0.133634
66	120.0805-2	[M+H-H2O]+	L-Phenylalanine	Carboxylic acids and derivatives	Amino acids, peptides, and analogues	positive	1	0.361452	0.289904
67	120.0883-6.77					positive	0.829316	0.0139049	0.00423951
68	120.1012-0.62					positive	0.567937	0.173002	0.327193
69	122.0899-2.51					positive	0.779812	0.203214	0.158954
70	122.9238-0.6					positive	0.209061	0.570236	0.254415
71	123.0549-0.88	[M+H]+	Niacinamide	Pyridines and derivatives	Pyridinecarboxylic acids and derivatives	positive	0.974762	0.316508	0.511693
72	123.0953-2.51					positive	0.380589	0.461669	0.0937317
73	124.0393-0.87	[M+H-H2O]+	2-Aminomuconicsemialdehyde	Carboxylic acids and derivatives		positive	0.209061	0.410282	0.254415
74	124.0578-0.69					positive	0.114743	0.0476235	0.808631
75	124.0751-1.04					positive	0.209061	0.0278444	0.706737
76	124.0754-1.29					positive	0.306799	0.00134822	0.980899
77	124.1057-1.98					positive	0.672147	0.203214	0.158954
78	124.922-0.6					positive	0.209061	0.627457	0.221623
79	125.0701-0.79					positive	0.380589	0.977036	0.56126
80	125.1121-1.97					positive	1	0.099443	0.158954
81	126.0544-0.87					positive	0.274275	0.570236	0.0755884
82	126.0905-0.92					positive	0.878718	0.746367	0.609004
83	126.1019-0.56					positive	0.340873	0.121347	0.65818
84	126.1156-1.97					positive	0.829316	0.0800171	0.112071
85	126.127-0.58					positive	0.726166	0.121347	0.189032
86	127.0934-0.92					positive	0.726166	0.461669	0.368429
87	127.124-9.2					positive	0.380589	0.099443	0.759761
88	128.1428-8.73					positive	0.829316	0.275801	0.289904
89	129.0688-5.81		Fosinopril	Carboxylic acids and derivatives	Amino acids, peptides, and analogues	positive	0.340873	0.68648	0.158954
90	129.1386-0.53					positive	0.470154	0.68648	0.855381
91	130.0647-2.54		Tryptophan	Indoles and derivatives	Indolyl carboxylic acids and derivatives	positive	0.829316	0.515221	0.289904
92	130.0648-2.15					positive	0.878718	0.68648	0.942295
93	130.0857-0.81					positive	0.238796	0.0625149	0.980899
94	130.1217-0.72					positive	0.672147	0.921076	0.65818
95	130.1417-0.53					positive	0.567937	0.627457	0.942295
96	131.0523-0.64					positive	0.380589	0.515221	0.414303
97	131.0846-7		3-(4-Isopropylphenyl)propanal	Prenol lipids	Monoterpenoids	positive	0.380589	0.099443	0.759761
98	131.0847-5.81		(-)-(E)-1-(4-Hydroxyphenyl)-7-phenyl-6-hepten-3-ol	Diarylheptanoids	Linear diarylheptanoids	positive	0.306799	0.570236	0.511693
99	131.0888-0.81					positive	0.209061	0.00385205	0.855381
100	132.0766-0.66					positive	0.620835	0.461669	0.980899
101	132.0801-2.54		Tryptophan	Indoles and derivatives	Indolyl carboxylic acids and derivatives	positive	0.726166	0.173002	0.65818
102	132.1018-1.31					positive	0.672147	0.147532	0.221623
103	133.0311-0.89					positive	0.779812	0.746367	0.980899
104	133.0791-0.66					positive	0.620835	0.461669	1
105	133.1049-1.31					positive	0.932839	0.236698	0.158954
106	133.5-0.55					positive	0.974762	0.68648	0.56126
107	134.0596-3.83	[M+H-H2O]+	2-Phenylglycine	Carboxylic acids and derivatives	Amino acids, peptides, and analogues	positive	0.517774	0.410282	0.899846
108	134.0803-0.66					positive	0.567937	0.410282	0.980899
109	134.1169-0.63					positive	0.932839	1	0.942295
110	134.9282-0.66					positive	0.974762	0.410282	0.706737
111	134.9556-0.81					positive	0.932839	0.275801	0.327193
112	135.5196-3.83					positive	0.672147	0.410282	0.759761
113	136.0752-1		o-Tyrosine	Carboxylic acids and derivatives	Amino acids, peptides, and analogues	positive	0.726166	0.316508	0.221623
114	137.0456-0.85	[M+H]+	Hypoxanthine	Imidazopyrimidines	Purines and purine derivatives	positive	0.829316	0.147532	0.327193
115	137.0459-1.07					positive	0.470154	0.805822	0.254415
116	138.0539-0.68					positive	0.829316	0.627457	0.414303
117	139.0973-0.57					positive	0.238796	0.00134822	0.00423951
118	140.0515-0.76					positive	0.318695	0.461669	0.133634
119	140.0687-0.7					positive	0.18202	0.410282	0.0276513
120	141.0653-0.67	[M+H]+	Imidazolepropionic acid	Imidazopyrimidines	Purines and purine derivatives	positive	0.238796	0.0358915	0.609004
121	142.0685-0.66					positive	0.274275	0.0278444	0.632894
122	143.072-2.54					positive	0.779812	0.570236	0.464739
123	143.0727-1.27					positive	0.380589	0.0282219	0.00423951
124	143.0808-0.68					positive	0.932839	0.0204262	0.00423951
125	143.0844-5.81					positive	0.306799	0.410282	0.368429
126	143.1061-2.75					positive	0.238796	0.236698	0.942295
127	143.1171-0.92					positive	0.726166	0.805822	0.706737
128	144.0651-0.68					positive	0.620835	0.361452	0.511693
129	144.08-2.54					positive	0.829316	0.275801	0.511693
130	144.1012-0.7					positive	0.829316	0.627457	0.980899
131	144.1032-3.02					positive	0.274275	0.805822	0.0937317
132	146.0596-2.54					positive	0.974762	0.570236	0.706737
133	146.0902-2.51					positive	0.974762	0.410282	0.759761
134	146.1173-0.66					positive	0.238796	0.0800171	0.942295
135	146.1537-0.78					positive	0.340873	0.00385205	0.0484515
136	146.1653-0.53					positive	0.620835	0.68648	0.899846
137	147.0758-0.64					positive	1	0.570236	0.414303
138	147.0983-2.51					positive	0.726166	0.805822	0.414303
139	147.116-5.81		5-Androstenediol*13-HDoHE	Steroids and steroid derivatives	Androstane steroids	positive	0.209061	0.461669	0.254415
140	147.1161-5.43					positive	0.0736349	0.00134822	0.56126
141	147.1161-4.68					positive	0.0799078	0.00134822	0.327193
142	147.1161-7		alpha-Corocalene*7,8-Dehydro-beta-micropteroxanthin*13-HDoHE*3b,12a-Dihydroxy-5a-cholanoic acid	Prenol lipids	Sesquiterpenoids	positive	0.306799	0.275801	0.980899
143	147.1197-0.66					positive	0.238796	0.0800171	0.942295
144	147.1682-0.53					positive	0.672147	0.746367	0.942295
145	148.06-0.65	[M+H]+	L-4-Hydroxyglutamate semialdehyde	Carboxylic acids and derivatives	Amino acids, peptides, and analogues	positive	0.306799	0.570236	0.759761
146	148.0952-0.67					positive	0.829316	0.746367	0.855381
147	148.1053-2.51					positive	0.974762	0.461669	0.56126
148	148.1194-4.68					positive	0.0799078	0.00134822	0.511693
149	148.1195-5.43					positive	0.0736349	0.00134822	0.464739
150	148.1329-0.68					positive	0.517774	0.0358915	0.0755884
151	149.136-0.68					positive	0.517774	0.0476235	0.0755884
152	149.4882-0.9					positive	0.340873	0.00961164	0.00423951
153	149.9399-0.65					positive	0.932839	0.68648	0.759761
154	150.0546-2.11					positive	0.238796	0.627457	0.65818
155	150.0577-0.89					positive	0.620835	0.570236	0.980899
156	150.0845-2.51					positive	0.620835	0.805822	0.254415
157	150.1117-0.63					positive	0.974762	0.236698	0.221623
158	150.1272-2.12					positive	0.209061	0.68648	0.65818
159	150.1377-0.68					positive	0.135477	0.68648	0.289904
160	151.0352-0.55					positive	0.620835	0.316508	0.899846
161	152.0367-0.55					positive	0.620835	0.410282	0.899846
162	152.0562-1.05					positive	0.517774	0.461669	0.133634
163	153.0332-0.55					positive	0.620835	0.316508	0.855381
164	153.0403-0.89					positive	0.425608	0.68648	0.133634
165	153.065-1.15					positive	0.425608	0.275801	0.706737
166	153.0782-1.91					positive	0.18202	0.0358915	0.855381
167	154.0581-0.67					positive	0.974762	0.921076	0.980899
168	154.0857-1.05					positive	0.517774	0.0800171	0.327193
169	154.0903-1.97					positive	0.932839	0.864148	0.855381
170	154.0962-0.74					positive	0.380589	0.0204262	0.464739
171	154.1216-1.02					positive	0.517774	0.746367	0.808631
172	154.9897-4.56					positive	0.779812	0.203214	0.65818
173	155.0807-0.8					positive	0.726166	0.316508	0.414303
174	155.9738-0.95					positive	0.425608	0.147532	0.855381
175	156.0836-2.09					positive	0.209061	0.173002	0.65818
176	156.1378-1.17					positive	0.380589	0.0476235	0.464739
177	156.1487-0.58					positive	0.779812	0.805822	0.980899
178	156.5925-0.55					positive	0.726166	0.102219	0.0605945
179	157.0964-0.71					positive	0.932839	0.099443	0.221623
180	157.1695-0.57					positive	0.238796	0.00615657	0.221623
181	157.5014-0.9					positive	0.340873	0.0358915	0.00423951
182	158.0601-1.27					positive	0.306799	0.0358915	0.00718751
183	158.1535-0.96					positive	0.672147	0.316508	0.609004
184	158.1725-0.57					positive	0.209061	0.0139049	0.327193
185	158.9231-0.55					positive	0.517774	0.361452	0.706737
186	159.0757-0.65					positive	0.974762	0.461669	0.56126
187	159.1161-5.81	[M+2NH4]2+	(-)-(E)-1-(4-Hydroxyphenyl)-7-phenyl-6-hepten-3-ol	Diarylheptanoids	Linear diarylheptanoids	positive	0.380589	0.746367	0.464739
188	159.1561-0.97					positive	0.620835	0.203214	0.808631
189	160.0756-1.39	[M+H-H2O]+	Plantagonine	Pyridines and derivatives	Pyridinecarboxylic acids and derivatives	positive	0.932839	0.977036	0.980899
190	160.1072-1					positive	0.620835	0.275801	0.899846
191	160.1194-5.81					positive	0.470154	0.627457	0.289904
192	160.1326-0.75					positive	0.18202	0.00385205	0.808631
193	160.1806-0.53					positive	0.878718	0.515221	0.759761
194	161.0787-1.4					positive	0.974762	1	0.980899
195	161.0914-0.67					positive	0.470154	0.0358915	0.414303
196	161.1316-5.81		13-HDoHE*7a,17-dimethyl-5b-Androstane-3a,17b-diol	Fatty Acyls	Fatty alcohols	positive	0.306799	0.515221	0.414303
197	161.1317-7		18R-HEPE*13-HDoHE*Tetracosahexaenoic acid	Fatty Acyls	Eicosanoids	positive	0.380589	0.099443	0.855381
198	161.1318-6.33					positive	0.470154	0.203214	0.899846
199	161.1357-0.75					positive	0.18202	0.00385205	0.706737
200	162.0545-2.95					positive	0.380589	0.00134822	0.00423951
201	162.0756-0.67					positive	1	0.977036	0.808631
202	162.1087-2.51					positive	0.672147	0.461669	0.899846
203	162.1118-0.64					positive	0.726166	0.570236	0.808631
204	162.1376-0.75					positive	0.779812	0.410282	1
205	162.5353-2.31					positive	0.620835	0.173002	0.899846
206	162.9724-0.8					positive	0.274275	0.236698	0.706737
207	163.111-5.94		pregn-5-ene-3,20-dione-17-ol	Steroids and steroid derivatives	Pregnane steroids	positive	0.517774	0.236698	0.759761
208	163.1151-0.64					positive	0.726166	0.627457	0.942295
209	163.1161-2.51					positive	0.878718	0.68648	0.808631
210	163.1473-7		13-HDoHE*Tetracosahexaenoic acid	Fatty Acyls	Fatty alcohols	positive	0.425608	0.121347	0.706737
211	163.5946-1.98					positive	0.135477	0.0800171	0.0755884
212	164.07-4.38					positive	0.470154	0.0625149	0.464739
213	164.0702-4.02					positive	0.380589	0.0204262	0.327193
214	164.0908-0.64					positive	0.829316	0.864148	0.414303
215	164.122-2.51					positive	0.932839	0.805822	0.464739
216	164.1271-0.63					positive	0.974762	0.147532	0.0484515
217	164.628-2.85					positive	0.238796	0.203214	0.189032
218	164.9195-0.6					positive	0.726166	0.316508	0.327193
219	165.0542-1	[M+H]+	m-Coumaric acid	Cinnamic acids and derivatives	Hydroxycinnamic acids and derivatives	positive	0.726166	0.627457	0.289904
220	165.0653-2.62	[M+H]+	Ricinine	Pyridines and derivatives	3-pyridinecarbonitriles	positive	0.974762	0.361452	0.464739
221	165.0902-6.27					positive	0.380589	0.0278444	0.133634
222	165.1014-0.84					positive	0.567937	0.0278444	0.0276513
223	165.1268-4.68					positive	0.0736349	0.00134822	0.254415
224	165.1269-5.43					positive	0.0736349	0.00134822	0.368429
225	166.0524-0.65					positive	0.974762	0.977036	0.808631
226	166.073-0.85					positive	0.380589	0.361452	0.706737
227	166.0856-4.34					positive	0.672147	0.0476235	0.327193
228	166.0857-2.52					positive	0.209061	0.68648	0.609004
229	166.086-2	[M+H]+	L-Phenylalanine	Carboxylic acids and derivatives	Amino acids, peptides, and analogues	positive	0.974762	0.316508	0.254415
230	166.1065-0.65					positive	0.620835	0.746367	0.414303
231	166.1298-4.68					positive	0.0944184	0.00134822	0.221623
232	167.0891-2					positive	1	0.361452	0.289904
233	168.0651-2.35					positive	0.932839	0.099443	0.158954
234	168.0652-0.92					positive	0.974762	0.0204262	0.0124036
235	168.0752-0.6					positive	0.517774	0.00615657	0.464739
236	169.0576-0.64					positive	0.779812	0.746367	0.942295
237	170.1109-1.98					positive	1	0.0476235	0.0484515
238	170.5616-3.02					positive	0.726166	0.921076	0.759761
239	170.9136-0.8					positive	0.932839	0.746367	0.980899
240	171.1176-1.97					positive	0.932839	0.203214	0.0605945
241	172.1191-0.95					positive	0.829316	0.121347	0.0484515
242	172.1212-1.97					positive	0.567937	0.977036	0.133634
243	172.1323-3.27					positive	0.114743	0.00615657	0.899846
244	172.1513-1.01					positive	0.620835	0.147532	0.289904
245	174.1234-1.05					positive	0.878718	0.461669	0.759761
246	174.1342-0.56					positive	0.779812	0.0625149	0.0484515
247	174.148-0.74					positive	0.932839	1	0.980899
248	174.937-0.6					positive	0.567937	0.570236	0.511693
249	175.0704-0.66					positive	0.726166	1	0.759761
250	175.1109-4.68		2-Benzyl-4,5-dimethyl-1,3-dioxolane	Benzene and substituted derivatives	Benzene and substituted derivatives	positive	0.0944184	0.00134822	0.368429
251	175.5943-0.72					positive	0.974762	0.68648	0.56126
252	176.0702-2.33	[M+2H]2+	Na-p-Hydroxycoumaroyltryptophan	Carboxylic acids and derivatives	Carboxylic acid derivatives	positive	0.0799078	0.0358915	0.942295
253	176.1022-0.65					positive	0.974762	0.316508	0.56126
254	176.1142-4.67					positive	0.135477	0.00134822	0.289904
255	176.1286-2.81					positive	0.306799	0.410282	0.855381
256	176.1641-0.71					positive	0.829316	0.461669	0.706737
257	176.6021-0.87					positive	0.18202	0.627457	0.254415
258	177.1671-0.71					positive	0.829316	0.461669	0.706737
259	177.5133-0.9					positive	0.340873	0.0358915	0.00423951
260	178.0531-0.82					positive	0.878718	1	0.942295
261	178.1331-2.64					positive	0.829316	0.147532	0.254415
262	178.1427-0.76					positive	0.974762	0.805822	0.65818
263	178.9455-0.81					positive	0.878718	0.570236	0.706737
264	178.9904-10.54					positive	0.726166	0.746367	0.899846
265	179.9473-0.8					positive	0.878718	0.977036	0.855381
266	180.1011-5.35					positive	0.306799	0.00961164	0.158954
267	180.1012-4.54					positive	0.974762	0.515221	0.464739
268	180.1363-1.5					positive	0.425608	0.203214	0.899846
269	180.138-2.17					positive	0.878718	0.977036	0.855381
270	181.0831-2.81					positive	0.340873	0.00615657	0.368429
271	181.1078-0.56					positive	0.779812	0.921076	0.855381
272	182.0808-1	[M+H]+	o-Tyrosine	Carboxylic acids and derivatives	Amino acids, peptides, and analogues	positive	0.726166	0.515221	0.289904
273	182.1168-4.5					positive	0.380589	0.275801	0.808631
274	182.1898-4.32					positive	0.274275	0.121347	0.759761
275	182.9625-0.55					positive	0.425608	0.275801	0.855381
276	183.0838-1					positive	0.932839	0.361452	0.464739
277	183.0989-2.75					positive	0.380589	0.203214	1
278	183.61-1.02					positive	0.209061	0.147532	0.112071
279	184.0603-1.24					positive	0.672147	0.00961164	0.0605945
280	184.0723-0.65					positive	0.18202	0.0358915	0.327193
281	184.0963-2.3					positive	0.470154	0.147532	0.942295
282	184.0964-2.8					positive	0.209061	0.236698	0.899846
283	185.0802-3.18					positive	0.620835	0.099443	0.759761
284	185.1315-7		alpha-Corocalene*13-HDoHE	Prenol lipids	Sesquiterpenoids	positive	0.470154	0.173002	0.855381
285	185.1641-1.02					positive	0.340873	0.0204262	0.221623
286	186.0758-0.69					positive	0.829316	0.805822	0.980899
287	186.113-0.86					positive	0.517774	0.099443	0.808631
288	186.1598-0.56					positive	0.517774	0.0358915	0.980899
289	187.0575-0.72					positive	0.567937	0.805822	0.609004
290	187.1473-7		18R-HEPE*13-HDoHE	Fatty Acyls	Eicosanoids	positive	0.340873	0.099443	0.808631
291	187.6308-2.85					positive	0.18202	0.275801	0.189032
292	188.0703-2.54	[M+H]+	Tryptophan	Indoles and derivatives	Indolyl carboxylic acids and derivatives	positive	0.779812	0.203214	0.414303
293	188.1324-2.85					positive	0.306799	0.515221	0.327193
294	188.1749-0.58					positive	0.779812	0.68648	0.899846
295	188.2001-5.52					positive	0.0183952	0.0278444	0.254415
296	189.1228-0.7	[M+H+CH3CN]+	(2R,3R,4R)-2-Amino-4-hydroxy-3-methylpentanoic acid	Carboxylic acids and derivatives	Amino acids, peptides, and analogues	positive	0.726166	0.746367	0.942295
297	189.159-0.83					positive	0.974762	0.173002	0.158954
298	189.1629-7		Tetracosahexaenoic acid	Fatty Acyls	Fatty acids and conjugates	positive	0.380589	0.147532	0.808631
299	189.2036-5.52					positive	0.0183952	0.147532	0.254415
300	189.5076-4.67					positive	0.0736349	0.00134822	0.112071
301	190.0154-4.58					positive	0.306799	0.627457	0.189032
302	190.0707-1.01					positive	0.238796	0.0278444	0.980899
303	190.0818-2.52					positive	0.974762	0.203214	0.56126
304	190.1069-0.87					positive	0.517774	0.00134822	0.0605945
305	190.1431-3.27					positive	0.114743	0.0139049	0.706737
306	191.0754-0.59					positive	0.567937	0.921076	0.464739
307	191.0844-3.57					positive	0.620835	1	0.0605945
308	191.089-2.51					positive	0.829316	0.410282	0.414303
309	191.1019-0.68					positive	0.306799	0.099443	0.289904
310	191.1056-4.88					positive	0.0736349	0.00615657	0.855381
311	192.0233-0.64					positive	0.380589	0.570236	0.942295
312	192.0953-2.51					positive	0.932839	0.805822	0.289904
313	192.1221-0.75	[M+NH4]+	Dimethyl adipate	Fatty Acyls	Fatty acid esters	positive	0.672147	0.00615657	0.0484515
314	192.1584-0.88					positive	0.620835	0.461669	0.368429
315	192.9788-0.69					positive	0.470154	0.0800171	0.0484515
316	192.9802-1.08					positive	0.274275	0.515221	0.158954
317	193.0493-4.03					positive	0.878718	0.0358915	0.158954
318	193.1012-2.51					positive	0.779812	0.236698	0.133634
319	193.1216-5.43	[M+H]+	4-Methyl-2-(1-phenylethyl)-1,3-dioxolane, 9CI	Benzene and substituted derivatives	Benzene and substituted derivatives	positive	0.0736349	0.00134822	0.368429
320	193.1216-4.67	[M+H]+	2-Benzyl-4,5-dimethyl-1,3-dioxolane	Benzene and substituted derivatives	Benzene and substituted derivatives	positive	0.0736349	0.00134822	0.254415
321	194.9795-0.69					positive	0.470154	0.0476235	0.0359877
322	196.5665-4.5					positive	0.340873	0.627457	0.511693
323	196.6218-2.63					positive	0.306799	0.864148	0.221623
324	196.975-0.69					positive	0.238796	0.0625149	0.56126
325	196.9999-0.95					positive	0.932839	0.203214	0.808631
326	197.0797-3.21					positive	0.18202	0.0358915	0.942295
327	197.1167-4.09					positive	0.0736349	0.00134822	0.464739
328	197.1169-4.46					positive	0.340873	0.00134822	0.368429
329	198.0049-7					positive	0.380589	0.275801	0.899846
330	198.0205-4.3					positive	0.158005	0.147532	0.899846
331	198.0425-0.66					positive	0.974762	0.461669	0.414303
332	198.0761-0.87					positive	0.425608	0.00134822	0.0124036
333	198.0761-2.04					positive	0.380589	0.0476235	1
334	198.0852-0.65					positive	0.974762	0.68648	0.855381
335	198.1121-1.79					positive	0.158005	0.361452	0.464739
336	198.1596-1.1					positive	0.829316	0.316508	0.221623
337	198.1596-2.08					positive	0.726166	0.805822	0.327193
338	198.1844-5.62					positive	0.672147	0.361452	0.759761
339	198.9403-0.55					positive	0.425608	0.147532	0.609004
340	199.1693-6.42					positive	0.829316	0.0358915	0.0124036
341	199.1801-1.44					positive	0.395458	0.0139049	0.327193
342	199.9451-0.55					positive	0.425608	0.361452	0.808631
343	200.0001-2.11					positive	0.306799	0.0358915	0.368429
344	200.0913-0.88					positive	0.470154	0.00134822	0.00718751
345	200.1062-2.61					positive	0.470154	0.203214	0.706737
346	200.1279-2.22					positive	0.158005	0.627457	0.368429
347	200.138-0.79					positive	0.974762	0.627457	0.808631
348	200.1745-0.91					positive	0.567937	0.0476235	0.464739
349	200.2373-6.36					positive	0.114743	0.361452	0.464739
350	200.9393-0.55					positive	0.425608	0.147532	0.609004
351	200.973-0.55					positive	0.425608	0.275801	0.980899
352	201.0727-2.49					positive	0.829316	0.977036	0.808631
353	201.1593-3.61					positive	0.517774	0.0476235	0.368429
354	201.1629-7	[M+H]+	alpha-Corocalene*18R-HEPE*13-HDoHE*Tetracosahexaenoic acid	Prenol lipids	Sesquiterpenoids	positive	0.306799	0.173002	0.980899
355	201.2405-6.36					positive	0.114743	0.147532	0.511693
356	201.9742-0.55					positive	0.470154	0.236698	0.808631
357	202.0675-0.61					positive	0.829316	0.173002	0.158954
358	202.1177-0.95					positive	0.779812	0.746367	1
359	202.1798-0.99	[M+NH4]+	(Z)-3-Methyl-3-decenoic acid	Fatty Acyls	Fatty acids and conjugates	positive	0.470154	0.275801	0.706737
360	202.971-0.55					positive	0.470154	0.316508	0.855381
361	203.0521-0.65					positive	0.726166	0.147532	0.289904
362	203.0818-1.45					positive	0.829316	0.746367	0.980899
363	203.1369-3.02					positive	0.829316	0.68648	0.65818
364	203.1383-0.79					positive	0.932839	0.173002	1
365	203.1387-2.15					positive	0.306799	0.0625149	0.0937317
366	203.1389-1.76					positive	0.158005	0.0625149	0.0937317
367	203.1787-7					positive	0.425608	0.203214	0.855381
368	203.1827-0.99					positive	0.567937	0.236698	0.56126
369	203.5747-5.04					positive	0.517774	0.627457	0.464739
370	204.0552-0.65					positive	0.726166	0.121347	0.327193
371	204.0686-3					positive	0.340873	0.921076	0.56126
372	204.0862-0.68	[M+H+CH3CN]+	3-Hydroxyadipic acid	Hydroxy acids and derivatives	Medium-chain hydroxy acids and derivatives	positive	0.779812	0.515221	0.368429
373	204.123-0.86					positive	0.878718	0.570236	0.808631
374	204.1439-3.02					positive	0.672147	0.461669	0.289904
375	205.0944-5.81					positive	0.974762	0.361452	0.254415
376	205.0967-2.54	[M+2H+ACN]2+	L-Tryptophan	Indoles and derivatives	Indolyl carboxylic acids and derivatives	positive	0.829316	0.203214	0.368429
377	205.1179-1.06					positive	0.209061	0.0358915	0.112071
378	205.126-0.86					positive	0.974762	0.461669	0.706737
379	205.1465-3.02					positive	0.974762	0.236698	0.464739
380	206.0442-2.46					positive	0.567937	0.275801	0.511693
381	206.0998-2.54					positive	0.932839	0.361452	0.414303
382	206.1012-0.72					positive	0.567937	0.0625149	0.511693
383	206.1287-0.85					positive	0.829316	0.805822	0.56126
384	206.1381-2.33					positive	0.0944184	0.00134822	0.414303
385	206.1483-3.02					positive	0.672147	0.275801	0.706737
386	206.5434-2.38					positive	0.425608	0.121347	0.158954
387	207.1123-0.86					positive	0.878718	0.00385205	0.018805
388	207.116-1.5					positive	0.138741	0.121347	0.706737
389	207.1369-7					positive	0.340873	0.147532	0.980899
390	207.9799-0.81					positive	0.932839	0.099443	0.189032
391	208.0869-0.52					positive	0.567937	0.68648	0.942295
392	208.1533-0.66					positive	0.878718	0.864148	0.899846
393	208.6361-3.39					positive	0.620835	0.461669	0.254415
394	208.9753-1.07					positive	0.158005	0.864148	0.0755884
395	209.0255-0.55					positive	0.425608	0.410282	0.899846
396	209.0802-4.52					positive	0.517774	0.570236	0.942295
397	209.0953-1.24					positive	0.470154	0.0476235	0.327193
398	209.1163-4.88					positive	0.0736349	0.00134822	0.942295
399	209.1168-5.28					positive	0.158005	0.00134822	0.706737
400	209.1216-2.51					positive	0.974762	0.410282	0.368429
401	210.0203-4.59					positive	0.0944184	0.00134822	0.464739
402	210.0204-2.53					positive	0.567937	0.203214	0.65818
403	210.0624-1.85					positive	0.238796	0.275801	0.899846
404	210.1203-0.73					positive	0.517774	0.515221	0.808631
405	210.1282-2.51					positive	0.672147	0.316508	0.0605945
406	210.5004-2.8					positive	0.470154	0.121347	0.942295
407	210.6336-2.85					positive	0.274275	0.316508	0.221623
408	210.9597-0.64					positive	0.878718	0.68648	0.706737
409	211.0161-1.83					positive	0.114743	0.627457	0.112071
410	211.1323-4.67					positive	0.0736349	0.00134822	0.254415
411	211.1324-5.43					positive	0.0799078	0.00134822	0.414303
412	211.168-5.24					positive	0.425608	0.203214	0.0484515
413	211.5722-4.31					positive	0.567937	0.68648	0.414303
414	211.9999-4.87					positive	0.0944184	0.0278444	0.899846
415	212.0004-1.73					positive	0.779812	0.147532	0.414303
416	212.0181-4.46					positive	0.0736349	0.00134822	0.254415
417	212.0522-1.01					positive	0.380589	0.461669	0.980899
418	212.0912-2.8					positive	0.340873	0.203214	0.942295
419	212.0914-2.31					positive	0.517774	0.099443	1
420	212.1023-0.71					positive	0.779812	0.515221	0.808631
421	212.1356-4.68					positive	0.0799078	0.00134822	0.221623
422	212.1359-5.43					positive	0.0736349	0.00134822	0.327193
423	212.1384-0.98					positive	0.380589	0.275801	0.133634
424	212.175-2.67					positive	0.829316	0.921076	0.65818
425	212.9587-0.81					positive	0.878718	0.121347	0.158954
426	213.1226-1.04					positive	0.517774	0.173002	0.899846
427	213.1226-4.97					positive	0.209061	0.68648	0.133634
428	213.1589-3.55					positive	0.209061	0.746367	0.289904
429	213.1629-6.27					positive	0.779812	0.864148	0.464739
430	213.9792-1.05					positive	0.726166	0.921076	0.706737
431	214.0051-0.63					positive	0.620835	0.410282	0.942295
432	214.0997-5.81					positive	0.878718	0.461669	0.706737
433	214.1431-2.9					positive	0.18202	0.173002	0.464739
434	214.1539-1.02					positive	0.672147	0.461669	0.327193
435	214.179-5.08					positive	0.209061	0.00219255	0.980899
436	214.6012-5.81					positive	0.340873	0.147532	0.899846
437	214.9137-0.55					positive	0.517774	0.173002	0.65818
438	214.9888-0.55					positive	0.726166	0.805822	0.855381
439	215.0233-3.03					positive	0.274275	0.410282	0.759761
440	215.0235-4.31					positive	0.425608	0.68648	0.609004
441	215.1788-7	[M+2NH4]2+	7,8-Dehydro-beta-micropteroxanthin	Prenol lipids	Sesquiterpenoids	positive	0.340873	0.203214	0.855381
442	215.5926-6.56					positive	1	0.627457	0.327193
443	215.6545-2.14					positive	0.829316	0.0358915	0.112071
444	215.6545-2.89					positive	0.829316	0.173002	0.0605945
445	215.9139-0.55					positive	0.620835	0.361452	0.759761
446	215.9929-0.55					positive	0.829316	0.515221	0.706737
447	216.0941-6.56					positive	0.974762	0.570236	0.289904
448	216.1419-1.78					positive	0.135477	0.203214	0.414303
449	216.1446-0.7					positive	0.274275	0.68648	0.254415
450	216.1704-1.61					positive	0.487934	0.173002	0.855381
451	216.1818-7					positive	0.306799	0.121347	0.855381
452	216.6021-5.81					positive	0.974762	0.977036	0.980899
453	216.9114-0.55					positive	0.567937	0.410282	0.759761
454	216.9792-1.74					positive	0.238796	0.316508	0.942295
455	216.9903-0.55					positive	0.517774	0.316508	0.706737
456	217.1544-1.92					positive	0.274275	0.0358915	0.0605945
457	217.1546-2.22	[M+H]+	Valyl-Valine	Carboxylic acids and derivatives	Amino acids, peptides, and analogues	positive	0.158005	0.627457	0.368429
458	217.1934-7					positive	0.425608	0.173002	1
459	218.0473-0.9					positive	0.306799	0.00134822	0.00423951
460	218.1385-1.46					positive	1	0.515221	0.65818
461	218.1576-2.22					positive	0.209061	0.570236	0.414303
462	218.2104-4.86					positive	0.470154	0.236698	0.706737
463	219.0794-1.06					positive	0.425608	0.570236	0.56126
464	219.0819-0.6					positive	0.974762	0.361452	0.112071
465	219.0964-0.78					positive	0.829316	0.0625149	0.112071
466	219.1332-0.8					positive	0.974762	0.173002	0.133634
467	219.1336-2.07					positive	0.238796	0.0625149	0.112071
468	219.1338-1.17					positive	0.274275	0.0625149	0.112071
469	219.1415-1.46					positive	0.974762	0.627457	0.808631
470	219.1692-0.7					positive	0.158005	0.236698	0.464739
471	219.1737-4.89	[M+H]+	Solavetivone	Prenol lipids	Sesquiterpenoids	positive	0.238796	0.570236	0.414303
472	219.5377-0.69					positive	0.470154	0.515221	0.808631
473	219.9716-0.8					positive	0.620835	0.461669	1
474	220.0256-0.65					positive	0.517774	0.627457	0.133634
475	220.1183-2.26					positive	0.932839	0.461669	0.56126
476	220.1534-0.67					positive	0.620835	0.00134822	0.00423951
477	220.1537-3.25					positive	0.340873	0.00219255	0.112071
478	220.9669-0.64					positive	0.829316	0.361452	0.759761
479	221.0541-6.38					positive	0.306799	0.121347	0.0937317
480	221.0927-1.06					positive	0.672147	0.746367	0.855381
481	221.1121-0.67					positive	0.567937	0.203214	0.254415
482	221.1528-7					positive	0.380589	0.0476235	0.609004
483	221.9694-0.64					positive	0.878718	0.570236	0.706737
484	222.967-0.64					positive	0.726166	0.921076	0.65818
485	223.606-5.81					positive	0.306799	0.805822	0.609004
486	223.9893-0.55					positive	0.425608	0.316508	0.855381
487	224.606-5.89					positive	0.779812	0.746367	0.368429
488	224.9905-0.55					positive	0.425608	0.275801	0.855381
489	225.163-7		13-HDoHE	Fatty Acyls	Fatty alcohols	positive	0.340873	0.275801	0.942295
490	225.6075-6.65					positive	0.274275	0.147532	0.980899
491	225.6076-5.82					positive	0.974762	0.203214	0.189032
492	225.9877-0.55					positive	0.425608	0.236698	0.855381
493	226.0689-0.91					positive	0.567937	0.121347	0.368429
494	226.1092-5.82					positive	0.779812	0.316508	0.221623
495	226.1793-5.62					positive	0.672147	0.275801	0.759761
496	226.2155-5.75					positive	0.470154	0.121347	0.511693
497	226.6152-6.33					positive	0.0328883	0.0800171	0.942295
498	226.9507-0.6					positive	0.425608	0.461669	0.189032
499	226.9888-0.55					positive	0.425608	0.236698	0.808631
500	227.0102-0.95					positive	0.135477	0.570236	0.511693
501	227.1382-1.02	[M+H-H2O]+	Hydroxyprolyl-Leucine	Carboxylic acids and derivatives	Amino acids, peptides, and analogues	positive	0.932839	0.0278444	0.0605945
502	227.1748-2.6					positive	0.238796	0.68648	0.511693
503	227.9858-0.55					positive	0.567937	0.361452	0.808631
504	227.9953-1.64					positive	0.340873	0.746367	0.942295
505	228.031-2.53					positive	0.274275	0.0358915	0.808631
506	228.0684-2.31					positive	0.470154	0.00134822	0.00423951
507	228.1949-6.06					positive	0.672147	0.316508	0.65818
508	228.2312-5.65		SP d14:0	Sphingolipids	Sphingolipids	positive	0.0944184	0.00134822	0.706737
509	228.5645-4.72					positive	0.306799	1	0.368429
510	228.9545-0.6					positive	0.470154	0.570236	0.133634
511	229.0148-3.88					positive	0.0736349	0.00134822	0.56126
512	229.0391-4.3					positive	0.567937	0.515221	0.980899
513	229.118-2.3					positive	0.672147	0.121347	0.980899
514	229.1427-4.67					positive	0.238796	0.0476235	0.855381
515	229.1435-5.43					positive	0.0736349	0.00134822	0.327193
516	229.1537-1.02					positive	0.726166	0.461669	0.808631
517	229.1578-7					positive	0.18202	0.203214	0.289904
518	229.1941-7					positive	0.340873	0.203214	0.899846
519	229.9742-0.97					positive	0.340873	0.173002	1
520	230.0997-0.73					positive	0.878718	0.00961164	0.189032
521	230.1019-2.8					positive	0.306799	0.147532	0.808631
522	230.1166-5.2					positive	0.158005	0.0800171	0.759761
523	230.1859-1					positive	0.726166	0.515221	0.289904
524	230.4713-1.28					positive	0.209061	0.00790918	0.00423951
525	231.1697-2.52	[M+H]+	Leucyl-Valine	Carboxylic acids and derivatives	Amino acids, peptides, and analogues	positive	0.567937	0.173002	0.158954
526	231.1698-2.89	[M+H]+	Leucyl-Valine	Carboxylic acids and derivatives	Amino acids, peptides, and analogues	positive	0.238796	0.921076	0.368429
527	231.1888-1					positive	0.620835	0.627457	0.289904
528	231.5012-3.29					positive	0.114743	0.00134822	0.112071
529	231.6387-3.39					positive	0.878718	0.203214	0.112071
530	231.9911-1.07					positive	0.380589	0.68648	0.158954
531	232.005-4.58					positive	0.158005	0.316508	0.221623
532	232.0265-1.31					positive	0.829316	0.173002	0.254415
533	232.1119-6.27					positive	0.932839	0.316508	0.0937317
534	232.1289-1.08					positive	0.425608	0.275801	0.759761
535	232.154-2.45					positive	0.779812	0.977036	0.808631
536	232.1731-2.89					positive	0.18202	0.864148	0.327193
537	232.1906-1					positive	0.932839	0.361452	0.189032
538	232.2536-6.47					positive	0.0799078	0.0278444	0.980899
539	232.9228-0.55					positive	0.567937	0.173002	0.511693
540	233.0087-4.58					positive	0.238796	0.864148	0.0755884
541	233.1556-2.45					positive	0.878718	0.805822	0.808631
542	233.6059-5.96					positive	0.340873	0.68648	0.158954
543	233.9843-3.83					positive	0.567937	0.361452	0.808631
544	233.9846-2.71					positive	0.0799078	0.203214	0.65818
545	233.9914-1.07					positive	0.0799078	0.864148	0.158954
546	234.0273-1.31					positive	0.974762	0.864148	0.65818
547	234.6129-5.81					positive	0.829316	0.410282	0.221623
548	234.613-6.65					positive	0.209061	0.147532	0.980899
549	234.9869-3.83					positive	0.470154	0.203214	0.855381
550	234.9894-0.88					positive	0.726166	0.00134822	0.00423951
551	235.0261-1.51					positive	0.878718	0.316508	0.56126
552	235.1148-6.65					positive	0.209061	0.099443	0.980899
553	235.1157-5.82					positive	0.932839	0.236698	0.289904
554	235.1183-1					positive	0.974762	0.68648	0.980899
555	235.5702-6.76					positive	0.726166	0.0476235	0.00423951
556	235.6128-6.64					positive	0.620835	0.203214	1
557	235.6152-5.84					positive	0.672147	0.461669	0.56126
558	236.1058-6.56					positive	0.974762	0.570236	0.368429
559	236.6071-6.56					positive	0.974762	0.410282	0.327193
560	236.6397-7.01					positive	0.340873	0.316508	0.899846
561	236.97-0.85					positive	0.672147	0.147532	0.289904
562	236.97-1.08					positive	0.135477	0.864148	0.0605945
563	237.0205-0.55					positive	0.425608	0.410282	0.980899
564	237.107-6.56					positive	0.672147	0.461669	0.855381
565	237.1338-0.87					positive	0.380589	0.00134822	0.00423951
566	237.9558-0.65					positive	0.340873	0.627457	0.942295
567	238.0434-0.64					positive	0.726166	0.921076	0.464739
568	238.052-4.04					positive	0.114743	0.00385205	0.706737
569	238.1184-1.8					positive	0.274275	0.515221	0.56126
570	238.1184-2.11					positive	0.974762	0.805822	0.942295
571	239.0162-0.65					positive	0.470154	0.203214	0.289904
572	239.0471-4.3					positive	0.135477	0.0476235	0.706737
573	239.9667-0.55					positive	0.380589	0.203214	0.65818
574	240.0865-1.07					positive	0.18202	0.00134822	0.254415
575	240.6537-2.81					positive	0.974762	0.121347	0.189032
576	240.9557-0.67					positive	0.0799078	0.0358915	0.942295
577	241.1538-1.04					positive	0.829316	0.805822	0.65818
578	241.1934-5.81		13-HDoHE	Fatty Acyls	Fatty alcohols	positive	0.470154	0.977036	0.327193
579	241.9636-0.55					positive	0.340873	0.147532	0.759761
580	241.9993-0.55					positive	0.425608	0.275801	0.899846
581	242.0105-2.44					positive	0.517774	0.099443	0.511693
582	242.2466-8.18					positive	0.425608	0.977036	0.65818
583	242.6193-5.82					positive	0.672147	0.236698	0.899846
584	242.9245-0.6					positive	0.470154	0.361452	0.609004
585	243.0007-0.55					positive	0.425608	0.275801	0.942295
586	243.0307-4.59					positive	0.0944184	0.00219255	0.759761
587	243.1332-0.86					positive	0.779812	0.00615657	0.018805
588	243.1738-7					positive	0.620835	0.515221	0.980899
589	243.2097-7					positive	0.380589	0.173002	0.980899
590	243.6184-5.81					positive	0.620835	0.147532	0.368429
591	243.9956-0.55					positive	0.517774	0.410282	0.942295
592	244.0338-4.59					positive	0.0799078	0.00219255	0.609004
593	244.0633-2.55					positive	0.238796	0.00134822	0.00423951
594	244.0788-0.69					positive	0.517774	0.203214	0.706737
595	244.1184-0.98					positive	0.470154	0.00134822	0.018805
596	244.1199-5.81					positive	0.425608	0.275801	0.609004
597	244.1356-0.86					positive	0.974762	0.0278444	0.0605945
598	244.1639-0.72					positive	0.932839	0.0625149	0.189032
599	244.1649-2.63	[M+H]+	Prolyl-Lysine	Carboxylic acids and derivatives	Amino acids, peptides, and analogues	positive	0.340873	0.147532	0.112071
600	244.2013-2.32					positive	0.274275	0.0358915	0.464739
601	244.2017-1.61					positive	0.672147	0.361452	0.980899
602	244.2135-7					positive	0.517774	0.275801	0.980899
603	244.2636-6.4					positive	0.470154	0.236698	0.855381
604	245.1482-0.83					positive	0.620835	0.00134822	0.0755884
605	245.1597-1.06	[M+H+CH3CN]+	Lysyl-Glycine	Carboxylic acids and derivatives	Amino acids, peptides, and analogues	positive	0.974762	0.461669	0.368429
606	245.1851-3.53					positive	0.340873	0.0625149	0.158954
607	245.1853-3.15	[M+H]+	Leucyl-Leucine	Carboxylic acids and derivatives	Amino acids, peptides, and analogues	positive	0.932839	0.121347	0.133634
608	245.2249-8.32					positive	0.829316	0.173002	0.0937317
609	245.2335-0.54					positive	0.238796	0.0358915	0.368429
610	245.2673-6.4					positive	0.209061	0.173002	0.808631
611	246.0204-5.24					positive	0.672147	0.410282	0.327193
612	246.0935-0.7					positive	0.974762	0.275801	0.289904
613	246.1208-6.65					positive	0.209061	0.147532	0.942295
614	246.1209-5.82	[M+K]+	N-Desmethyl tapentadol	Benzene and substituted derivatives	Phenylpropanes	positive	0.932839	0.361452	0.289904
615	246.1212-6.28	[M+K]+	N-Desmethyl tapentadol	Benzene and substituted derivatives	Phenylpropanes	positive	0.779812	0.275801	0.0359877
616	246.1276-1.02					positive	0.0799078	0.203214	0.609004
617	246.1445-2.11					positive	0.878718	0.0625149	0.112071
618	246.1549-0.59					positive	0.340873	0.173002	0.65818
619	246.1691-3.88					positive	0.238796	0.921076	0.511693
620	246.1694-3.2					positive	0.274275	0.0358915	0.368429
621	246.6224-5.82					positive	1	0.316508	0.464739
622	246.6281-1.02					positive	0.114743	0.410282	0.327193
623	247.026-4.41					positive	0.567937	0.921076	0.855381
624	247.0416-0.72					positive	0.779812	0.570236	1
625	247.0782-0.67					positive	0.274275	0.00134822	0.00718751
626	247.1229-6.28					positive	0.567937	0.921076	0.414303
627	247.1293-7	[M+H]+	Annuolide C	Prenol lipids	Terpene lactones	positive	0.274275	0.099443	0.899846
628	247.1678-5.8					positive	0.620835	0.515221	0.254415
629	247.1682-7					positive	0.340873	0.173002	1
630	247.1684-6.26		1b,3a,7a-Trihydroxy-5b-cholanoic acid	Organooxygen compounds	Alcohols and polyols	positive	0.726166	0.805822	0.414303
631	247.1721-3.2					positive	0.209061	0.0625149	0.56126
632	247.5881-2.79					positive	0.340873	0.570236	0.65818
633	247.8644-0.11					positive	0.976073	0.399425	0.503797
634	247.9999-2.99					positive	0.0799078	0.0358915	1
635	248.0904-0.52					positive	0.340873	0.361452	0.899846
636	248.0947-1.02					positive	0.470154	0.00134822	0.00423951
637	248.1014-1.86					positive	0.974762	0.570236	0.464739
638	248.1136-0.74					positive	0.878718	0.121347	0.0937317
639	248.1136-2.41					positive	0.620835	0.099443	0.254415
640	248.1139-1.4					positive	0.672147	0.099443	0.254415
641	248.1489-1					positive	0.672147	0.746367	0.942295
642	248.1706-7					positive	0.340873	0.203214	0.980899
643	248.1845-3.17					positive	0.567937	0.00219255	0.511693
644	248.4692-4.59					positive	0.135477	0.00219255	0.158954
645	248.5904-4.72					positive	0.380589	1	0.464739
646	248.8632-0.11					positive	0.902861	0.759181	0.924417
647	249.0045-0.78					positive	0.209061	0.00219255	0.56126
648	249.0439-0.65					positive	0.878718	0.864148	0.980899
649	249.0918-4.72					positive	0.340873	0.921076	0.289904
650	249.1836-7					positive	0.274275	0.147532	0.808631
651	249.5911-4.72					positive	0.209061	0.68648	0.368429
652	249.979-2.11					positive	0.425608	0.864148	0.609004
653	249.9828-0.89					positive	0.672147	0.921076	0.327193
654	250.0859-0.52					positive	0.306799	0.316508	0.808631
655	250.1106-1.26					positive	0.238796	0.00134822	0.00718751
656	250.1156-5.5					positive	0.470154	0.570236	0.189032
657	250.1791-3.29					positive	0.209061	0.099443	0.808631
658	250.8591-0.1					positive	0.829316	0.733019	0.942295
659	250.9843-0.69					positive	0.209061	0.099443	0.942295
660	251.1004-2.31					positive	0.517774	0.275801	0.855381
661	251.1246-5.43					positive	0.0736349	0.00134822	0.254415
662	251.1497-1.88					positive	0.135477	0.00219255	0.942295
663	251.1819-3.29					positive	0.274275	0.099443	0.808631
664	251.6158-6.17					positive	0.517774	0.461669	1
665	252.0315-3.88					positive	0.238796	0.00134822	0.511693
666	252.0671-3.38					positive	0.380589	0.0358915	0.899846
667	252.0831-2.8					positive	0.306799	0.099443	0.980899
668	252.0896-1.03					positive	0.517774	0.00134822	0.00423951
669	252.1275-5.43					positive	0.0736349	0.00134822	0.158954
670	252.1588-4.23					positive	0.425608	0.805822	0.65818
671	252.2679-6.93		SP d18:1	Sphingolipids	Sphingolipids	positive	0.779812	0.00961164	0.0359877
672	252.9556-0.66					positive	0.974762	0.361452	0.464739
673	252.965-0.89					positive	0.380589	0.805822	0.289904
674	253.0823-1.32					positive	0.567937	0.0800171	0.414303
675	253.1279-0.72					positive	0.878718	0.00134822	0.00423951
676	253.1903-4.18					positive	0.306799	0.121347	0.808631
677	253.191-4.69					positive	0.238796	0.0476235	0.511693
678	253.6323-7					positive	0.672147	0.0625149	0.254415
679	253.9848-0.81					positive	0.726166	0.275801	0.942295
680	254.0108-2.22					positive	0.209061	0.0625149	0.808631
681	254.0467-4.23					positive	0.0944184	0.00219255	0.808631
682	254.0467-2.76					positive	0.18202	0.00385205	0.942295
683	254.096-4.59					positive	0.0799078	0.00219255	0.759761
684	254.1611-1.37					positive	0.274275	0.361452	0.609004
685	255.097-0.69					positive	0.158005	0.147532	0.414303
686	255.1197-4.46					positive	0.0736349	0.00134822	0.254415
687	255.1264-6.65					positive	0.209061	0.147532	0.942295
688	255.1265-5.83					positive	0.672147	0.410282	0.189032
689	255.1341-1.82					positive	0.380589	0.68648	0.65818
690	255.1446-2.12					positive	0.932839	0.515221	0.609004
691	255.1637-1.37					positive	0.306799	0.173002	0.759761
692	255.1693-3.07					positive	0.470154	0.275801	0.899846
693	255.2092-5.81					positive	0.274275	0.977036	0.133634
694	255.58-4.97					positive	0.974762	0.570236	0.855381
695	255.6276-5.83					positive	0.726166	0.977036	0.56126
696	255.6276-6.65					positive	0.209061	0.147532	0.942295
697	255.9393-0.55					positive	0.620835	0.275801	0.759761
698	256.0624-4.03					positive	0.18202	0.461669	0.706737
699	256.0635-1.73					positive	0.114743	0.00134822	0.00423951
700	256.0815-0.73					positive	0.425608	0.68648	0.808631
701	256.1283-0.65					positive	0.425608	0.0800171	0.56126
702	256.9589-0.8					positive	1	0.173002	0.221623
703	257.0098-3.06					positive	0.0799078	0.00134822	0.158954
704	257.0463-5.1					positive	0.18202	0.00134822	0.759761
705	257.0623-0.91					positive	0.672147	0.805822	0.759761
706	257.1128-1.35					positive	0.425608	0.236698	0.855381
707	257.1601-2.32	[M+H-H2O]+	Lysyl-Glutamine	Carboxylic acids and derivatives	Amino acids, peptides, and analogues	positive	0.779812	0.461669	0.414303
708	257.1747-5.26					positive	0.114743	0.00385205	0.808631
709	257.2249-7					positive	0.306799	0.173002	0.942295
710	257.9381-0.55					positive	0.779812	0.461669	0.855381
711	258.0635-4.04					positive	0.18202	0.099443	0.56126
712	258.0754-8.65					positive	0.829316	0.0800171	0.0359877
713	258.0761-9.08					positive	0.779812	0.570236	0.414303
714	258.079-2.95					positive	0.620835	0.00134822	0.00423951
715	258.0791-2.33					positive	0.274275	0.00134822	0.00423951
716	258.1091-0.64					positive	0.274275	0.0204262	0.289904
717	258.1815-2.42					positive	0.878718	0.173002	0.0484515
718	258.2171-2.92					positive	0.726166	0.0358915	0.289904
719	258.8863-0.1					positive	0.974952	0.921076	0.924417
720	258.8863-11.74					positive	0.829316	0.627457	0.942295
721	258.9601-0.55					positive	0.878718	0.361452	0.706737
722	259.016-4.5					positive	0.829316	0.515221	0.368429
723	259.0255-3.19					positive	0.18202	0.00134822	0.189032
724	259.0255-2.89					positive	0.0944184	0.00134822	0.112071
725	259.1127-0.64					positive	0.274275	0.00615657	0.368429
726	259.1638-3.33					positive	0.340873	0.0800171	0.980899
727	259.1641-4.26					positive	0.274275	0.921076	0.133634
728	259.2011-2.73					positive	0.0736349	0.410282	0.0755884
729	260.0524-0.69					positive	0.779812	0.410282	0.609004
730	260.1485-3.2					positive	0.0799078	0.00134822	0.0755884
731	260.159-0.8					positive	0.878718	0.805822	0.759761
732	260.1599-1.1					positive	0.620835	0.173002	0.706737
733	260.1599-2.12					positive	0.274275	0.0358915	0.0755884
734	260.1957-1.02					positive	0.425608	0.099443	0.133634
735	261.0934-0.77					positive	0.340873	0.00134822	0.00423951
736	261.1833-5.67					positive	0.726166	0.0800171	0.511693
737	261.1837-6.27		1b,3a,7a-Trihydroxy-5b-cholanoic acid	Organooxygen compounds	Alcohols and polyols	positive	0.672147	0.864148	0.327193
738	261.1838-7		3b,12a-Dihydroxy-5a-cholanoic acid	Prenol lipids	Monoterpenoids	positive	0.340873	0.121347	0.855381
739	261.2158-2.85					positive	0.114743	0.00385205	0.759761
740	262.0153-3.89					positive	0.340873	0.275801	0.980899
741	262.0965-0.77					positive	0.380589	0.00134822	0.00423951
742	262.1641-3.14					positive	0.0799078	0.00134822	0.189032
743	262.1644-1.7					positive	0.620835	0.410282	0.980899
744	262.2371-3.87					positive	0.158005	0.00134822	0.0484515
745	263.0237-4.58					positive	0.470154	0.570236	0.289904
746	263.0722-0.65					positive	0.672147	0.461669	0.609004
747	263.0961-2.02					positive	0.274275	0.00134822	0.00423951
748	263.1331-5.95	[M+2Na-H]+	Solavetivone	Prenol lipids	Sesquiterpenoids	positive	0.517774	0.461669	0.980899
749	263.1667-3.14					positive	0.0799078	0.00134822	0.158954
750	263.1995-7					positive	0.380589	0.203214	0.980899
751	263.6333-5.95					positive	0.425608	0.361452	1
752	264.0679-4.84					positive	0.18202	0.864148	0.112071
753	264.0903-1.45					positive	0.487934	0.00134822	0.00718751
754	264.107-1.13					positive	0.726166	0.147532	0.855381
755	264.1314-6.65					positive	0.274275	0.147532	0.511693
756	264.1317-5.95					positive	0.238796	0.173002	0.899846
757	264.1953-3.78					positive	0.209061	0.099443	0.65818
758	264.2024-7					positive	0.470154	0.275801	0.899846
759	264.2676-6.92		Oleamide;	Fatty Acyls	Fatty amides	positive	0.672147	0.0139049	0.0359877
760	264.6329-6.65					positive	0.274275	0.0625149	0.56126
761	264.633-5.95					positive	0.209061	0.275801	0.609004
762	264.9993-0.73					positive	1	0.0139049	0.00423951
763	265.0156-0.55					positive	0.425608	0.275801	0.899846
764	265.0514-3.49					positive	0.425608	0.00134822	0.464739
765	265.0516-4.67					positive	0.0736349	0.00134822	0.56126
766	265.0794-1.96					positive	0.380589	0.361452	0.368429
767	265.1104-0.61					positive	0.517774	0.00219255	0.00423951
768	265.129-0.87					positive	0.672147	0.00134822	0.00423951
769	265.1346-5.95					positive	0.306799	0.173002	0.65818
770	265.1541-3					positive	0.380589	0.316508	0.855381
771	265.1896-4.17					positive	0.306799	0.0278444	0.808631
772	265.2509-8.58					positive	0.779812	0.147532	0.0605945
773	265.6349-5.95					positive	0.620835	0.627457	0.855381
774	266.0106-2					positive	0.974762	0.410282	0.368429
775	266.0169-0.55					positive	0.470154	0.316508	0.808631
776	266.047-4.59					positive	0.0799078	0.00134822	0.464739
777	266.0727-0.72					positive	0.209061	0.410282	0.464739
778	266.1054-1.02					positive	0.620835	0.00134822	0.00423951
779	266.1212-0.73					positive	0.274275	0.0800171	0.980899
780	266.1307-5.95					positive	0.340873	0.361452	0.706737
781	266.1586-0.66					positive	0.779812	0.515221	0.254415
782	267.0141-0.55					positive	0.470154	0.275801	0.855381
783	267.0584-0.97					positive	0.0736349	0.173002	0.942295
784	267.135-1.92					positive	0.517774	0.275801	0.706737
785	267.1436-0.78					positive	0.829316	0.00134822	0.00423951
786	267.1438-1.02					positive	0.135477	0.00134822	0.00423951
787	267.1679-2.37					positive	0.932839	0.236698	0.112071
788	267.1804-2.65					positive	0.380589	0.0476235	0.414303
789	267.2055-3.36					positive	0.209061	0.0204262	0.899846
790	268.0154-0.55					positive	0.470154	0.361452	0.855381
791	268.0261-2.33					positive	0.158005	0.0204262	0.980899
792	268.0264-2.88					positive	0.0736349	0.0476235	0.855381
793	268.0477-3.88					positive	0.0736349	0.00134822	0.368429
794	268.0622-4.15					positive	0.18202	0.00134822	0.112071
795	268.0622-5.01					positive	0.135477	0.00134822	0.980899
796	268.0623-4.46					positive	0.0736349	0.00134822	0.221623
797	268.1038-1.04					positive	0.779812	0.0278444	0.112071
798	268.1281-0.74					positive	0.517774	0.00134822	0.00423951
799	268.6625-2.6					positive	0.517774	0.0358915	0.018805
800	269.0216-2.04					positive	0.340873	0.0625149	0.808631
801	269.0384-3.88					positive	0.0736349	0.00134822	0.327193
802	269.0471-5.22					positive	0.517774	0.00615657	0.0484515
803	269.0575-3.01					positive	0.18202	0.461669	0.808631
804	269.088-1.08					positive	0.114743	0.921076	0.0755884
805	269.1224-0.94					positive	0.380589	0.099443	0.942295
806	269.1352-4.67					positive	0.158005	0.00134822	0.56126
807	269.1594-1.02					positive	0.726166	0.147532	0.414303
808	269.1855-3.02					positive	0.18202	0.099443	0.899846
809	270.0416-3.88					positive	0.0736349	0.00134822	0.65818
810	270.0892-1.86					positive	0.306799	1	0.414303
811	270.0919-1.07					positive	0.114743	0.147532	0.942295
812	270.0931-4.3					positive	0.974762	0.099443	0.133634
813	270.966-0.65					positive	0.779812	0.147532	0.0937317
814	271.0007-0.97					positive	0.380589	0.099443	0.368429
815	271.0419-1.97					positive	0.567937	0.805822	0.368429
816	271.0444-3.88					positive	0.0736349	0.00134822	0.511693
817	271.152-0.99					positive	0.878718	0.864148	0.980899
818	271.1678-5.95	[M+Na]+	[2-(Dimethoxymethyl)-1-heptenyl]benzene	Benzene and substituted derivatives	Phenylpropenes	positive	0.620835	0.68648	0.464739
819	271.2047-3.95					positive	0.380589	0.0476235	0.759761
820	272.0027-6.09					positive	0.829316	0.173002	0.133634
821	272.0432-3.88					positive	0.0799078	0.00134822	0.56126
822	272.1282-5.74					positive	0.620835	0.173002	0.189032
823	272.1291-6.16					positive	0.567937	0.275801	0.609004
824	272.1603-1.47					positive	0.238796	0.746367	0.289904
825	272.1609-1.98					positive	0.726166	0.805822	0.855381
826	272.1702-0.68					positive	0.620835	0.461669	0.289904
827	272.2327-2.91					positive	0.209061	0.0278444	1
828	272.6306-6.17					positive	0.425608	0.316508	0.511693
829	272.6384-5.8					positive	0.672147	0.977036	0.759761
830	272.9645-0.65					positive	0.829316	0.203214	0.221623
831	273.0053-1.46					positive	0.538251	0.0625149	0.254415
832	273.0315-4.58					positive	0.135477	0.236698	0.221623
833	273.0413-3.47					positive	0.0944184	0.00615657	0.414303
834	273.0415-4.15					positive	0.380589	0.00219255	0.158954
835	273.1369-5.8					positive	0.829316	0.68648	0.855381
836	273.1634-1.47					positive	0.284095	0.627457	0.254415
837	273.1815-3.36					positive	0.567937	0.00615657	0.158954
838	273.2357-2.91					positive	0.306799	0.0278444	0.980899
839	273.6382-5.8					positive	0.779812	0.864148	0.942295
840	274.0348-4.58					positive	0.209061	0.461669	0.158954
841	274.0735-2.49					positive	0.425608	0.00134822	0.00423951
842	274.0912-0.69					positive	0.470154	0.0358915	0.254415
843	274.1099-3.16					positive	0.779812	0.627457	0.855381
844	274.1378-5.8					positive	0.620835	0.627457	0.942295
845	274.138-0.9					positive	0.135477	0.864148	0.289904
846	274.1763-2.38					positive	0.974762	0.275801	0.158954
847	274.1856-0.75					positive	0.567937	0.173002	0.189032
848	274.2-3.43					positive	0.0736349	0.00134822	0.018805
849	274.2001-5.42					positive	0.0736349	0.00134822	0.414303
850	274.2003-2.68					positive	0.672147	0.0278444	0.0755884
851	274.6386-5.8					positive	0.932839	0.515221	0.464739
852	275.011-3.83					positive	0.620835	0.361452	0.759761
853	275.073-0.72					positive	0.726166	0.0476235	0.808631
854	275.1591-0.78					positive	0.340873	0.805822	0.414303
855	275.171-1.83					positive	0.18202	0.0139049	0.942295
856	275.1997-7	[M+H-H2O]+	(2E,4Z,7Z,8E)-Colnelenic acid	Fatty Acyls	Fatty acids and conjugates	positive	0.340873	0.147532	1
857	276.1175-0.68					positive	0.779812	0.746367	0.942295
858	276.1797-3.78					positive	0.567937	0.00961164	0.112071
859	277.0672-0.77					positive	0.672147	0.0278444	0.254415
860	277.0891-0.71					positive	0.672147	0.00134822	0.00423951
861	277.1168-0.91					positive	0.0799078	0.147532	0.368429
862	278.0918-0.71					positive	1	0.00134822	0.00423951
863	278.1166-1.22					positive	0.487934	0.410282	0.158954
864	278.1861-1.56					positive	0.215966	0.00961164	0.464739
865	278.2105-4.28					positive	0.238796	0.0278444	0.855381
866	278.6097-7.25					positive	0.672147	0.515221	0.609004
867	279.0057-2.85					positive	0.306799	0.0204262	0.289904
868	279.1004-1.94					positive	0.932839	0.570236	0.65818
869	279.1036-0.73					positive	0.238796	0.00134822	0.00423951
870	279.1691-3.87					positive	0.470154	0.275801	0.706737
871	279.1695-2.15					positive	0.620835	0.361452	0.609004
872	279.2139-4.28					positive	0.209061	0.0204262	0.899846
873	279.2306-5.93	[M+H-H2O]+	(10E,12Z)-9-HODE	Fatty Acyls	Lineolic acids and derivatives	positive	0.620835	0.361452	0.942295
874	279.231-6.19					positive	0.380589	0.570236	0.289904
875	279.6101-7.25					positive	0.517774	0.316508	0.609004
876	279.9894-3.02					positive	0.425608	0.099443	0.980899
877	280.0261-3.06					positive	0.274275	0.0139049	0.65818
878	280.0302-1.08					positive	0.932839	0.00219255	0.018805
879	280.0503-0.69					positive	0.135477	0.00385205	0.65818
880	280.0624-5.1					positive	0.0799078	0.00219255	0.942295
881	280.091-0.64					positive	0.517774	0.0139049	0.189032
882	280.129-2.53					positive	1	0.921076	0.980899
883	280.1898-4.75					positive	0.672147	0.977036	0.899846
884	280.2626-7.26	[M+NH4]+	6,10,14-Trimethyl-5,9,13-pentadecatrien-2-one	Prenol lipids	Diterpenoids	positive	0.517774	0.921076	0.855381
885	280.6736-1.76					positive	0.696259	0.104623	0.167322
886	280.9944-0.67					positive	0.878718	0.236698	0.133634
887	281.0214-2.35					positive	0.878718	0.275801	0.254415
888	281.0943-0.64					positive	0.0944184	0.00134822	0.112071
889	281.1068-2.19					positive	0.517774	0.316508	0.511693
890	281.1375-6.76					positive	0.974762	0.0139049	0.00423951
891	281.149-2.25					positive	0.726166	0.236698	0.464739
892	281.2213-5.15					positive	0.114743	0.00615657	0.706737
893	282.0052-1					positive	0.878718	0.68648	0.414303
894	282.042-3.6					positive	0.135477	0.0204262	0.706737
895	282.0617-4.59					positive	0.0799078	0.00134822	0.609004
896	282.1533-0.61					positive	0.567937	0.147532	0.00423951
897	282.2785-6.92	[M+H]+	Oleamide	Fatty Acyls	Fatty amides	positive	0.620835	0.0139049	0.0359877
898	282.996-0.66					positive	0.672147	0.361452	0.112071
899	283.0368-2.31					positive	0.380589	0.121347	0.980899
900	283.0525-4.59					positive	0.0799078	0.00219255	0.759761
901	283.0619-5.43					positive	0.209061	0.00134822	0.221623
902	283.0733-3.67					positive	0.158005	0.00134822	0.189032
903	283.1061-8.98					positive	0.620835	0.864148	0.511693
904	283.1389-0.72					positive	0.567937	0.099443	0.289904
905	283.2814-6.92					positive	0.620835	0.0139049	0.0359877
906	284.0211-2.8					positive	0.340873	0.173002	0.980899
907	284.0577-4.59					positive	0.0799078	0.00134822	0.609004
908	284.0985-1.05					positive	0.517774	0.461669	0.158954
909	284.1229-0.87					positive	0.974762	0.361452	0.511693
910	284.1237-1.81					positive	0.620835	0.147532	0.855381
911	284.2937-7.04		SP d18:0	Sphingolipids	Sphingolipids	positive	0.726166	0.00615657	0.0359877
912	284.6445-5.95					positive	0.380589	0.410282	0.855381
913	285.0156-1.01					positive	0.306799	0.099443	1
914	285.0415-4.32					positive	0.114743	0.00134822	0.327193
915	285.0602-4.59					positive	0.0944184	0.00134822	0.56126
916	285.1002-1.05					positive	0.779812	0.099443	0.464739
917	285.6461-5.95					positive	0.274275	0.316508	0.609004
918	285.6622-5.81					positive	0.829316	0.275801	0.464739
919	286.0365-2.57					positive	0.158005	0.0139049	0.133634
920	286.0586-4.59					positive	0.0799078	0.00219255	0.609004
921	286.0988-0.68					positive	0.779812	0.410282	0.65818
922	286.148-5.95					positive	0.517774	0.921076	0.56126
923	286.1752-2.49					positive	0.567937	0.0358915	0.158954
924	286.1754-3.46					positive	0.209061	0.805822	0.221623
925	286.273-6.7					positive	0.974762	0.121347	0.368429
926	286.6436-5.95					positive	0.209061	0.515221	0.56126
927	286.8427-0.55					positive	0.470154	0.746367	0.706737
928	286.9567-0.55					positive	0.672147	0.410282	0.855381
929	287.1422-1.76					positive	0.878718	0.00134822	0.00423951
930	287.1991-3.12					positive	0.380589	0.173002	0.899846
931	287.1994-7		Nutriacholic acid	Steroids and steroid derivatives	Bile acids, alcohols and derivatives	positive	0.340873	0.173002	0.855381
932	287.2428-0.65					positive	0.425608	0.099443	0.414303
933	288.1071-0.79					positive	0.517774	0.00134822	0.0605945
934	288.2895-6.38		SP d17:0	Sphingolipids	Sphingolipids	positive	0.470154	0.099443	0.65818
935	289.0269-2.99					positive	0.0799078	0.0358915	0.942295
936	289.0898-0.72					positive	0.425608	0.361452	0.942295
937	289.2926-6.38					positive	0.567937	0.203214	0.759761
938	290.123-0.71					positive	0.974762	0.00219255	0.00718751
939	290.1949-3.88					positive	0.158005	0.00134822	0.0484515
940	290.296-6.39					positive	0.567937	0.203214	0.899846
941	291.0101-1.5					positive	0.620835	0.627457	0.855381
942	291.0696-1.08					positive	0.158005	0.864148	0.0755884
943	291.1833-0.68					positive	0.238796	0.461669	0.414303
944	292.0296-2.71					positive	0.18202	0.00134822	0.133634
945	292.0727-1.08					positive	0.158005	0.864148	0.112071
946	292.1026-0.68					positive	0.470154	0.0358915	0.189032
947	292.1573-1.98					positive	0.18202	0.203214	0.65818
948	292.1745-3.12					positive	0.340873	0.00134822	0.0937317
949	292.2007-6.56					positive	0.878718	0.236698	0.289904
950	292.226-4.75					positive	0.18202	0.0139049	0.808631
951	292.2627-5.15					positive	0.274275	0.121347	0.980899
952	292.642-6.06					positive	0.567937	0.316508	0.855381
953	292.6516-5.8					positive	0.779812	0.68648	0.706737
954	293.0299-0.79					positive	0.878718	0.00134822	0.00718751
955	293.0624-0.71					positive	0.380589	0.00134822	0.00718751
956	293.0824-3.95					positive	0.620835	0.236698	0.254415
957	293.0832-0.65					positive	0.517774	0.361452	0.808631
958	293.2657-5.15					positive	0.238796	0.147532	0.980899
959	293.6423-6.17					positive	0.779812	0.410282	0.464739
960	293.6498-5.8	[M+H+Na]+2	Fosinopril	Carboxylic acids and derivatives	Amino acids, peptides, and analogues	positive	0.829316	1	0.855381
961	294.1167-0.75					positive	0.0799078	0.00134822	0.511693
962	294.1517-5.8					positive	0.829316	0.864148	0.980899
963	294.1801-2.28	[M+H]+	E-10-Hydroxyamitriptyline	Dibenzocycloheptenes	Dibenzocycloheptenes	positive	0.829316	0.099443	0.00718751
964	294.2685-5.15					positive	0.353657	0.147532	0.942295
965	294.6503-5.81					positive	0.620835	0.977036	0.899846
966	295.0731-2.76					positive	0.306799	0.0476235	0.899846
967	295.1251-2.16					positive	0.779812	0.461669	0.855381
968	295.1282-2.97					positive	0.878718	0.627457	0.65818
969	295.1516-5.81					positive	0.380589	0.275801	0.899846
970	295.6485-5.81					positive	0.878718	0.864148	0.706737
971	295.9688-0.55					positive	0.974762	0.410282	0.759761
972	296.063-4.72					positive	0.470154	0.0139049	0.327193
973	296.0645-0.63					positive	0.209061	0.0204262	0.56126
974	296.0775-5.1					positive	0.306799	0.00385205	0.609004
975	296.1494-5.81					positive	0.340873	0.316508	0.808631
976	296.1689-0.63					positive	0.672147	0.977036	0.706737
977	296.1965-1.56					positive	0.274275	0.00961164	0.511693
978	296.6633-5.06					positive	0.829316	0.00961164	0.0605945
979	296.9646-0.55					positive	0.779812	0.68648	0.855381
980	297.0668-5.1					positive	0.0944184	0.0139049	0.808631
981	297.0897-2.94					positive	0.567937	0.00134822	0.00718751
982	297.0903-8.65					positive	0.974762	0.099443	0.0605945
983	297.1484-1.03					positive	0.974762	0.236698	0.511693
984	297.17-5.07					positive	0.158005	0.0139049	0.706737
985	297.1791-4.5					positive	0.274275	0.515221	0.609004
986	297.2412-5.94					positive	0.425608	0.236698	0.942295
987	297.6711-5.07					positive	0.878718	0.0204262	0.0755884
988	298.0365-3.06					positive	0.0799078	0.00134822	0.327193
989	298.0728-5.1					positive	0.158005	0.00134822	0.65818
990	298.0962-2.59					positive	0.0944184	0.00219255	0.65818
991	298.1284-0.87					positive	0.306799	0.00134822	0.00423951
992	298.1749-1.06					positive	0.18202	0.0358915	0.368429
993	298.187-1.53					positive	0.306799	0.0139049	0.56126
994	298.9957-0.97					positive	0.0642198	0.099443	0.221623
995	299.0321-1.63					positive	0.905996	0.977036	0.855381
996	299.0566-4.89					positive	0.0736349	0.00134822	0.899846
997	299.0756-5.1					positive	0.135477	0.00134822	0.65818
998	299.1372-8.98					positive	0.470154	0.805822	0.368429
999	299.1478-4.57					positive	0.306799	0.0278444	0.368429
1000	299.1984-4.92					positive	0.380589	0.0278444	0.327193
1001	300.0519-3.19					positive	0.0944184	0.00134822	0.133634
1002	300.0739-5.1					positive	0.114743	0.00134822	0.609004
1003	300.0859-4.41					positive	0.932839	0.0139049	0.00718751
1004	300.1663-1.69					positive	0.274275	0.275801	0.112071
1005	300.1927-2.11					positive	0.726166	0.275801	0.289904
1006	300.2637-3.76					positive	0.135477	0.00385205	0.855381
1007	300.2888-6.92					positive	0.517774	0.00961164	0.0359877
1008	301.0726-4.68					positive	0.0736349	0.00134822	0.221623
1009	301.0885-0.88					positive	0.974762	0.0278444	0.221623
1010	301.1489-0.69					positive	0.974762	0.236698	0.511693
1011	301.2228-1.17					positive	0.878718	0.921076	0.980899
1012	301.267-3.76					positive	0.135477	0.00385205	0.855381
1013	301.2921-6.92					positive	0.620835	0.00961164	0.0359877
1014	302.0752-4.68					positive	0.0736349	0.00134822	0.327193
1015	302.1707-1.98					positive	0.158005	0.864148	0.158954
1016	302.1823-6.27					positive	0.209061	0.0204262	0.0937317
1017	302.3043-7.04					positive	0.974762	0.00961164	0.0359877
1018	303.0058-2.96					positive	0.188061	0.00134822	0.00423951
1019	303.1048-0.87					positive	0.158005	0.0278444	0.254415
1020	303.1692-4.54					positive	0.974762	0.203214	0.254415
1021	303.1836-0.97					positive	0.158005	0.361452	0.511693
1022	303.3076-7.04					positive	0.974762	0.00961164	0.0359877
1023	304.0681-3.02					positive	0.829316	0.68648	0.706737
1024	304.1728-4.53					positive	0.829316	0.361452	0.706737
1025	304.2256-4.6					positive	0.340873	0.0358915	0.980899
1026	304.2259-4.39					positive	0.18202	0.00961164	0.706737
1027	304.9544-0.64					positive	0.932839	0.515221	0.706737
1028	305.0079-1.85					positive	0.274275	0.147532	0.980899
1029	305.0221-2.53					positive	0.932839	0.627457	0.511693
1030	305.0805-1.4					positive	0.395458	0.00134822	0.0755884
1031	305.0834-0.67					positive	0.238796	0.00219255	0.706737
1032	305.1492-1.91					positive	0.306799	0.0139049	0.464739
1033	305.9586-0.62					positive	0.517774	0.515221	0.899846
1034	306.0453-3.54					positive	0.209061	0.00134822	0.808631
1035	306.0774-4.67					positive	0.0736349	0.00134822	0.414303
1036	306.0777-3.49					positive	0.209061	0.00134822	0.808631
1037	306.0803-1.05					positive	0.425608	0.68648	0.221623
1038	306.0878-0.67					positive	0.18202	0.461669	0.855381
1039	306.1255-5.08					positive	0.974762	0.805822	0.464739
1040	306.2421-5.08					positive	0.158005	0.00219255	0.759761
1041	307.0432-1.07					positive	0.209061	0.921076	0.189032
1042	307.0992-0.67					positive	0.158005	0.00134822	0.018805
1043	307.1143-3.98					positive	0.974762	0.746367	0.759761
1044	307.1222-1.75					positive	0.517774	0.00961164	0.0755884
1045	307.1484-0.72					positive	0.274275	0.570236	0.899846
1046	307.1976-5.48					positive	0.274275	0.0625149	0.759761
1047	307.2393-5.96					positive	0.18202	0.147532	1
1048	307.2452-5.08					positive	0.158005	0.00219255	0.759761
1049	307.9847-2.95					positive	0.443032	0.00134822	0.00423951
1050	308.1252-1.75					positive	0.443032	0.0625149	0.221623
1051	308.2477-5.08					positive	0.158005	0.00134822	0.759761
1052	308.2576-3.91					positive	0.209061	0.00615657	0.759761
1053	309.0096-2.7					positive	0.672147	0.977036	0.759761
1054	309.1437-3.47	[M+H-H2O]+	Acepromazine	Benzothiazines	Phenothiazines	positive	0.209061	0.236698	0.609004
1055	309.2555-5.81					positive	0.238796	0.864148	0.221623
1056	309.2564-6.65					positive	0.238796	0.121347	0.980899
1057	309.2607-3.91					positive	0.135477	0.00961164	0.980899
1058	310.0522-2.51					positive	0.829316	0.173002	0.254415
1059	310.1123-0.68					positive	0.932839	0.68648	0.808631
1060	310.2595-6.65					positive	0.18202	0.121347	0.899846
1061	310.3096-7.34					positive	0.878718	0.0278444	0.0605945
1062	310.911-0.6					positive	0.306799	0.627457	0.706737
1063	311.0825-5.49					positive	0.238796	0.00385205	0.759761
1064	311.1238-2.02					positive	0.672147	0.864148	0.511693
1065	311.197-5.05					positive	0.158005	0.099443	0.368429
1066	311.2579-7.05		Plasmenyl-PE P-16:0_16:1	Glycerophospholipids	Plasmenyl-PE	positive	0.114743	0.00134822	0.855381
1067	311.3133-7.34					positive	0.932839	0.0278444	0.0605945
1068	311.9918-0.67					positive	0.672147	0.121347	0.221623
1069	312.0882-5.48					positive	0.209061	0.00615657	0.899846
1070	312.1662-1.7					positive	0.340873	0.68648	0.609004
1071	312.9202-0.55					positive	0.425608	0.236698	0.706737
1072	312.993-0.9					positive	0.340873	0.0358915	0.0276513
1073	313.0915-5.49					positive	0.18202	0.00961164	0.808631
1074	313.215-5.81	[M+Na]+	5-Androstenediol	Steroids and steroid derivatives	Androstane steroids	positive	0.779812	0.977036	0.65818
1075	313.2229-2.08					positive	0.18202	0.236698	0.0276513
1076	313.2357-6.15					positive	0.0736349	0.00134822	0.899846
1077	314.0677-4.15					positive	0.726166	0.00615657	0.0755884
1078	314.1228-0.73					positive	0.932839	0.0204262	0.0276513
1079	314.1701-1.12					positive	0.18202	0.461669	0.158954
1080	314.1819-2.06					positive	0.238796	0.921076	0.221623
1081	314.2071-1.56					positive	0.209061	0.00961164	0.511693
1082	314.2792-4.33					positive	0.114743	0.00219255	0.899846
1083	315.0632-2.26					positive	0.878718	0.515221	0.706737
1084	315.1114-1.07					positive	0.425608	0.00134822	0.00423951
1085	315.1773-1.34					positive	0.158005	0.570236	0.189032
1086	315.1854-2.06					positive	0.238796	0.68648	0.254415
1087	315.21-1.56					positive	0.274275	0.00961164	0.414303
1088	315.2306-7	[2M+Na]+	Nutriacholicacid	Steroids and steroid derivatives	Bile acids, alcohols and derivatives	positive	0.425608	0.203214	0.980899
1089	315.2824-4.33					positive	0.0944184	0.00219255	1
1090	316.1868-1.62					positive	0.0736349	0.0358915	0.289904
1091	316.32-6.96		SP d19:0	Sphingolipids	Sphingolipids	positive	0.340873	0.0278444	0.511693
1092	316.9636-0.9					positive	0.517774	1	0.759761
1093	316.9809-0.63					positive	0.829316	0.627457	0.980899
1094	316.9888-1.66					positive	0.395458	0.00385205	0.289904
1095	317.083-0.71					positive	0.932839	0.0204262	0.0937317
1096	317.3233-6.96					positive	0.306799	0.0204262	0.759761
1097	318.0451-3.48					positive	0.138741	0.00134822	0.327193
1098	318.0784-3.01					positive	0.779812	0.68648	0.980899
1099	318.1143-5.4					positive	0.306799	0.173002	0.0937317
1100	318.2004-3.31					positive	0.470154	0.236698	0.980899
1101	318.2784-5.74					positive	0.620835	0.099443	0.511693
1102	318.7922-0.13					positive	0.0783217	0.173002	0.579418
1103	318.9832-1.27					positive	0.306799	0.0358915	0.00423951
1104	319.0989-0.7					positive	0.380589	0.00385205	0.368429
1105	319.1643-4.98					positive	0.620835	0.515221	0.980899
1106	319.1893-6.27	[M+H]+	Cohulupone	Organooxygen compounds	Carbonyl compounds	positive	0.209061	0.0278444	0.0605945
1107	319.2398-5.81					positive	0.425608	0.864148	0.327193
1108	319.2815-5.74					positive	0.517774	0.0800171	0.464739
1109	319.5597-5.63					positive	0.0799078	0.0358915	0.414303
1110	319.9863-1.27					positive	0.238796	0.0278444	0.0359877
1111	320.0244-2.89					positive	0.340873	0.570236	0.221623
1112	320.0813-4.59					positive	0.0799078	0.00219255	0.706737
1113	320.1927-6.27					positive	0.238796	0.0278444	0.158954
1114	320.1968-6.7					positive	0.425608	0.0625149	0.221623
1115	320.2208-4.13					positive	0.274275	0.173002	0.511693
1116	320.2437-5.81					positive	0.380589	1	0.327193
1117	320.2576-5.35					positive	0.158005	0.00219255	0.759761
1118	320.2943-5.65					positive	0.0799078	0.00219255	0.56126
1119	321.1174-0.71					positive	0.209061	0.00134822	0.0937317
1120	321.2563-7		Tetracosahexaenoic acid	Fatty Acyls	Fatty acids and conjugates	positive	0.340873	0.236698	0.855381
1121	321.2608-5.35					positive	0.158005	0.00385205	0.759761
1122	321.2974-5.65					positive	0.0944184	0.00219255	0.65818
1123	322.0038-2.72					positive	0.340873	0.0358915	0.112071
1124	322.0205-0.69					positive	1	0.461669	0.289904
1125	322.1065-4.6					positive	0.620835	0.805822	0.511693
1126	322.1119-0.79					positive	0.340873	0.00134822	0.00423951
1127	322.1862-1.07					positive	0.567937	0.515221	0.980899
1128	322.1865-3.55					positive	0.470154	0.00615657	0.0605945
1129	322.2366-3.84					positive	0.18202	0.0139049	0.808631
1130	322.2596-7					positive	0.425608	0.173002	0.808631
1131	322.2633-5.35					positive	0.18202	0.00219255	0.609004
1132	322.3001-5.65					positive	0.0799078	0.00134822	0.609004
1133	322.5962-5.96					positive	0.274275	0.147532	0.980899
1134	322.6077-4.6					positive	0.567937	0.805822	0.368429
1135	322.72-3.97					positive	0.306799	0.0621038	0.112071
1136	322.955-1.27					positive	0.395458	0.0358915	0.0755884
1137	323.0066-1.07					positive	0.158005	0.977036	0.0937317
1138	323.123-5.08					positive	0.878718	0.0139049	0.0276513
1139	323.1596-2.56					positive	1	0.805822	0.65818
1140	323.1603-4.01					positive	0.470154	0.099443	0.511693
1141	323.2397-3.84					positive	0.209061	0.173002	0.609004
1142	323.3033-5.65					positive	0.0944184	0.00385205	0.980899
1143	323.6246-5.08					positive	0.470154	0.0139049	0.0937317
1144	324.0633-2.31					positive	0.779812	0.203214	0.706737
1145	324.0881-5.43					positive	0.0799078	0.00134822	0.112071
1146	324.0883-4.67					positive	0.0944184	0.00134822	0.289904
1147	324.1291-5.07					positive	0.726166	0.0358915	0.133634
1148	324.1652-2.55					positive	0.567937	0.316508	1
1149	324.2519-3.19					positive	0.726166	0.570236	0.899846
1150	324.6308-5.07					positive	0.779812	0.0278444	0.133634
1151	325.047-2.8					positive	0.274275	0.173002	0.942295
1152	325.1346-5.08					positive	0.829316	0.0476235	0.327193
1153	325.2471-4.97					positive	0.158005	0.00134822	0.0605945
1154	325.2726-7.33		LysoPE 17:1	Glycerophospholipids	Glycerophosphoethanolamines	positive	0.135477	0.236698	0.706737
1155	326.0369-2.58					positive	0.18202	0.0476235	1
1156	326.0895-5.43					positive	0.0736349	0.00134822	0.254415
1157	326.1038-5.83					positive	0.779812	0.00615657	0.00718751
1158	326.1814-1.98					positive	0.274275	0.173002	0.133634
1159	326.2066-2.23					positive	0.238796	0.977036	0.189032
1160	326.9933-0.64					positive	0.517774	0.410282	0.56126
1161	327.0396-2.58					positive	0.238796	0.0476235	0.942295
1162	327.0774-4.46					positive	0.135477	0.00134822	0.327193
1163	327.2658-5.81		Nutriacholic acid	Steroids and steroid derivatives	Bile acids, alcohols and derivatives	positive	0.340873	0.864148	0.254415
1164	327.2667-6.65					positive	0.18202	0.0358915	0.289904
1165	328.0345-2.58					positive	0.238796	0.099443	0.706737
1166	328.0829-4.46					positive	0.0736349	0.00134822	0.189032
1167	328.1976-1.27					positive	0.620835	0.410282	0.808631
1168	328.3191-8.75					positive	0.306799	0.00134822	0.254415
1169	328.3203-7.34					positive	0.974762	0.0278444	0.0484515
1170	329.0826-0.98					positive	0.380589	1	0.464739
1171	329.1811-1.06					positive	0.238796	0.746367	0.289904
1172	329.1815-2.35					positive	0.340873	0.0358915	0.254415
1173	329.1818-1.86					positive	0.274275	0.515221	0.189032
1174	329.2668-8.12					positive	0.726166	0.361452	0.112071
1175	329.3237-7.34					positive	0.672147	0.00961164	0.0605945
1176	330.1754-0.8					positive	0.620835	0.921076	0.980899
1177	330.1838-1.06					positive	0.306799	0.805822	0.289904
1178	330.1839-1.86					positive	0.470154	0.977036	0.65818
1179	330.263-4.18	[M+H]+	4,8carnitine	Fatty Acyls	Fatty acid esters	positive	0.0736349	0.00134822	0.0755884
1180	330.2992-6.7					positive	0.340873	0.275801	0.759761
1181	330.2998-7.07					positive	0.18202	0.236698	0.65818
1182	331.0287-4.83					positive	0.517774	0.864148	0.56126
1183	331.0989-0.94					positive	0.306799	0.00385205	0.511693
1184	331.189-2.6					positive	0.878718	0.68648	0.706737
1185	331.3035-7.06					positive	0.238796	0.275801	0.414303
1186	331.8404-0.55					positive	0.517774	0.515221	0.980899
1187	332.0603-4.62					positive	0.158005	0.00134822	0.808631
1188	332.0946-0.68					positive	0.829316	0.627457	0.899846
1189	332.1447-6.19					positive	0.470154	0.627457	0.327193
1190	332.9549-0.64					positive	0.829316	0.921076	0.706737
1191	332.9827-0.84					positive	0.620835	0.275801	0.0755884
1192	333.1502-6.19					positive	0.726166	0.236698	0.289904
1193	333.261-5.94					positive	0.538251	0.68648	0.706737
1194	333.9933-3.25					positive	0.620835	0.275801	0.706737
1195	334.0985-5.1					positive	0.340873	0.00385205	0.759761
1196	334.1532-6.19					positive	0.517774	0.316508	0.289904
1197	334.1754-2.77					positive	0.470154	0.275801	0.158954
1198	334.2569-3.56					positive	0.158005	0.00961164	0.759761
1199	334.273-5.2					positive	0.340873	0.515221	0.855381
1200	334.2733-5.59					positive	0.0515524	0.00134822	0.327193
1201	334.2734-4.73	[M+H+CH3CN]+	5a-Androstane-3b,17b-diol	Steroids and steroid derivatives	Androstane steroids	positive	0.18202	0.0800171	0.759761
1202	335.0931-0.67					positive	0.567937	0.00134822	0.158954
1203	335.1783-2.78					positive	0.517774	0.746367	0.368429
1204	335.235-5.95	[M+2*CH3CN]+	Hydroxypelenolide	Prenol lipids	Terpene lactones	positive	0.620835	0.461669	0.368429
1205	335.2761-5.59					positive	0.0515524	0.00134822	0.327193
1206	335.2763-4.73					positive	0.158005	0.0800171	0.808631
1207	336.0552-3.48					positive	0.114743	0.00134822	0.327193
1208	336.2385-5.95					positive	0.726166	0.570236	0.65818
1209	336.2522-4.22					positive	0.158005	0.0278444	0.56126
1210	336.2793-5.59					positive	0.0642198	0.00134822	0.368429
1211	336.2886-5.04					positive	0.306799	0.147532	0.808631
1212	336.2892-4.66					positive	0.135477	0.0139049	0.609004
1213	337.0386-3.34					positive	0.209061	0.0139049	0.759761
1214	337.0968-4.67					positive	0.0799078	0.0139049	0.414303
1215	337.109-0.65					positive	0.238796	0.00219255	0.609004
1216	337.1659-8.54	[M+2*CH3CN]+	Thiamylal	Diazines	Pyrimidines and pyrimidine derivatives	positive	0.567937	0.0358915	0.221623
1217	337.2507-6.99	[M+Na]+	13-HDoHE	Fatty Acyls	Fatty alcohols	positive	0.0944184	0.099443	1
1218	337.251-6.65					positive	0.158005	0.099443	0.899846
1219	337.2513-5.81	[M+Na]+	13-HDoHE	Fatty Acyls	Fatty alcohols	positive	0.274275	0.805822	0.189032
1220	337.2514-6.27					positive	0.726166	0.627457	0.0484515
1221	337.255-4.22					positive	0.18202	0.0139049	0.759761
1222	337.2724-7.25		LysoPE 18:2	Glycerophospholipids	Glycerophosphoethanolamines	positive	0.380589	0.0625149	0.56126
1223	337.2917-5.04					positive	0.114743	0.0476235	0.706737
1224	337.2922-4.66					positive	0.135477	0.0139049	0.56126
1225	337.9691-0.55					positive	0.470154	0.361452	0.899846
1226	338.0556-3.48					positive	0.18202	0.00134822	0.289904
1227	338.1689-8.54					positive	0.517774	0.0358915	0.133634
1228	338.2545-5.81					positive	0.238796	0.68648	0.133634
1229	338.2952-4.66					positive	0.158005	0.00961164	0.65818
1230	339.0351-0.75					positive	0.306799	0.00134822	0.0276513
1231	339.1608-8.54					positive	0.829316	0.0358915	0.0484515
1232	339.2264-3.26					positive	0.18202	0.00961164	1
1233	339.2667-6.33		3b-Hydroxy-5-cholenoic acid	Steroids and steroid derivatives	Bile acids, alcohols and derivatives	positive	0.209061	0.0625149	0.899846
1234	339.2672-7	[M+H-H2O]+	Tetracosahexaenoic acid	Fatty Acyls	Fatty acids and conjugates	positive	0.340873	0.173002	0.855381
1235	339.2883-7.62		LysoPE 18:1	Glycerophospholipids	Glycerophosphoethanolamines	positive	0.380589	0.0476235	0.56126
1236	340.0216-0.97					positive	0.0642198	0.236698	0.327193
1237	340.083-4.89					positive	0.0736349	0.00385205	0.942295
1238	340.2584-3.46					positive	0.517774	0.977036	0.609004
1239	340.27-6.33					positive	0.158005	0.203214	0.855381
1240	340.2701-7					positive	0.306799	0.203214	0.855381
1241	341.0908-4.67					positive	0.0736349	0.00134822	0.368429
1242	341.1809-1.04					positive	0.114743	0.0358915	0.609004
1243	341.2454-5.92					positive	0.672147	0.515221	1
1244	341.2614-3.46					positive	0.470154	1	0.464739
1245	341.2722-7					positive	0.340873	0.203214	0.855381
1246	341.2808-5.76					positive	0.829316	0.921076	0.899846
1247	342.0957-4.67					positive	0.0736349	0.00134822	0.511693
1248	342.1664-1.68					positive	0.380589	0.461669	0.414303
1249	342.2112-1.04					positive	0.274275	0.00134822	0.706737
1250	342.955-4.59					positive	0.0944184	0.00134822	0.65818
1251	343.0217-1.96					positive	0.340873	0.361452	0.158954
1252	343.1288-3.57					positive	0.567937	0.570236	0.0484515
1253	343.1966-2.43					positive	0.306799	0.203214	0.133634
1254	343.1969-3.47					positive	0.238796	0.515221	0.511693
1255	343.197-1.14					positive	0.726166	0.0358915	0.133634
1256	343.1972-2.05					positive	0.209061	0.236698	0.112071
1257	343.2615-5.81	[M+Na]+	7a,17-dimethyl-5b-Androstane-3a,17b-diol*Nutriacholic acid	Steroids and steroid derivatives	Androstane steroids	positive	0.380589	0.921076	0.464739
1258	343.9228-0.55					positive	0.470154	0.570236	0.855381
1259	343.9504-4.3					positive	0.620835	0.121347	0.706737
1260	343.9947-0.97					positive	0.0736349	0.0476235	0.289904
1261	344.1815-1.7					positive	0.620835	0.099443	0.289904
1262	344.1931-2.01					positive	0.380589	0.203214	0.221623
1263	344.2641-5.81					positive	0.567937	0.805822	0.65818
1264	344.8704-0.55					positive	0.470154	0.173002	0.65818
1265	345.0008-0.97					positive	0.0515524	0.275801	0.221623
1266	345.0773-0.72					positive	0.779812	0.410282	0.56126
1267	345.0952-3.02					positive	1	0.099443	0.511693
1268	345.1954-1.99					positive	0.114743	0.121347	0.980899
1269	345.1957-2.2					positive	0.114743	0.316508	0.464739
1270	345.2767-5.81		Nutriacholic acid	Steroids and steroid derivatives	Bile acids, alcohols and derivatives	positive	0.517774	0.627457	0.414303
1271	346.0041-0.97					positive	0.0642198	0.0358915	0.327193
1272	346.1959-2.53					positive	0.726166	0.236698	0.189032
1273	346.258-5.11	[M+H]+	3-hydroxyundecanoyl carnitine	Fatty Acyls	Fatty acid esters	positive	0.18202	0.00134822	0.158954
1274	346.8695-0.55					positive	0.470154	0.099443	0.609004
1275	347.002-0.97					positive	0.0799078	0.0358915	0.327193
1276	347.0936-0.7					positive	0.567937	0.0204262	0.706737
1277	347.163-1.12					positive	0.726166	0.00134822	0.00423951
1278	347.2538-3.77	[M+H]+	Siderol	Prenol lipids	Diterpenoids	positive	0.0944184	0.00385205	0.855381
1279	347.2608-5.11					positive	0.158005	0.00134822	0.133634
1280	348.0895-5.39					positive	0.135477	0.316508	0.254415
1281	348.0956-0.69					positive	0.238796	0.0476235	0.855381
1282	348.1209-6.56					positive	0.932839	0.461669	0.414303
1283	348.264-5.11					positive	0.306799	0.00219255	0.0755884
1284	348.2735-5.77					positive	0.567937	0.921076	0.759761
1285	348.9747-0.64					positive	0.779812	0.275801	0.899846
1286	349.1091-0.72					positive	0.18202	0.00134822	0.00423951
1287	349.3279-6.11					positive	0.158005	0.0476235	0.759761
1288	350.0347-2.21					positive	0.306799	0.0476235	0.609004
1289	350.1123-0.72					positive	0.18202	0.00134822	0.00423951
1290	350.2679-4.6					positive	0.158005	0.0278444	0.65818
1291	350.2681-4.02					positive	0.18202	0.627457	0.327193
1292	350.9654-3.81					positive	0.932839	0.805822	1
1293	351.1245-0.7					positive	0.114743	0.00134822	0.00718751
1294	351.271-4.6					positive	0.158005	0.0204262	0.706737
1295	351.2714-4.03					positive	0.18202	0.236698	0.368429
1296	351.6815-2.99					positive	0.425608	0.746367	0.609004
1297	351.9685-3.81					positive	0.726166	0.746367	0.980899
1298	352.1271-0.7					positive	0.306799	0.00134822	0.0124036
1299	352.1958-0.87					positive	0.209061	0.570236	0.327193
1300	352.2041-3.5					positive	0.340873	0.0358915	0.0359877
1301	352.2834-3.87					positive	0.18202	0.099443	0.609004
1302	352.9663-3.81					positive	0.726166	0.461669	0.899846
1303	353.2424-4.77					positive	0.0944184	0.00134822	0.189032
1304	353.2464-5.95	[2M+H]+	(S)-4-(4-Methylphenyl)-2-pentanone	Prenol lipids	Monoterpenoids	positive	0.726166	0.515221	0.327193
1305	354.0191-0.9					positive	0.238796	0.0358915	0.00423951
1306	354.2033-2.74					positive	0.425608	0.0625149	0.0937317
1307	354.2496-5.95					positive	0.779812	0.410282	0.368429
1308	355.0224-0.9					positive	0.672147	0.147532	0.899846
1309	355.0693-2.11					positive	0.672147	0.921076	0.980899
1310	355.2621-6.65	[2M+Na]+	7-Hydroxy-3-oxocholanoic acid	Prenol lipids	Monoterpenoids	positive	0.158005	0.121347	0.942295
1311	355.2623-6.27	[M+H]+	1,1-[1,12-Dodecanediylbis(oxy)]bisbenzene*Nutriacholic acid	Phenol ethers	Phenol ethers	positive	0.726166	0.410282	0.0605945
1312	355.2623-5.81	[M+H]+	1,1-[1,12-Dodecanediylbis(oxy)]bisbenzene*Nutriacholic acid	Phenol ethers	Phenol ethers	positive	0.726166	0.805822	0.289904
1313	356.0189-0.9					positive	0.306799	0.0358915	0.0755884
1314	356.2267-2.57					positive	0.380589	0.921076	0.609004
1315	356.2651-6.65	[M+NH4]+	alpha-Santalyl phenylacetate	Prenol lipids	Sesquiterpenoids	positive	0.135477	0.121347	0.942295
1316	356.2655-6.27	[M+NH4]+	alpha-Santalyl phenylacetate	Prenol lipids	Sesquiterpenoids	positive	0.672147	0.361452	0.0605945
1317	356.2656-5.81					positive	0.567937	0.977036	0.289904
1318	357.0886-4.54					positive	0.878718	0.570236	0.609004
1319	357.2122-2.68					positive	0.620835	0.0358915	0.0755884
1320	357.2125-1.91					positive	0.340873	0.627457	0.254415
1321	357.2126-3.48					positive	0.470154	0.316508	0.368429
1322	357.2686-5.81					positive	0.878718	0.805822	1
1323	357.2782-6.33	[M+H-H2O]+	3b-Hydroxy-5-cholenoic acid	Steroids and steroid derivatives	Bile acids, alcohols and derivatives	positive	0.209061	0.147532	0.855381
1324	357.2785-7	[2M+H]+	3b,12a-Dihydroxy-5a-cholanoic acid	Prenol lipids	Monoterpenoids	positive	0.380589	0.203214	0.808631
1325	357.2975-8.59					positive	0.726166	0.099443	0.0359877
1326	358.1334-0.7					positive	0.726166	0.0139049	0.368429
1327	358.1968-2.19					positive	0.274275	0.921076	0.511693
1328	358.2815-6.34					positive	0.238796	0.147532	0.980899
1329	358.2816-7					positive	0.340873	0.173002	0.899846
1330	358.2932-5.51					positive	0.135477	0.0800171	0.899846
1331	358.3015-8.59					positive	0.517774	0.0625149	0.0484515
1332	358.3666-5.46					positive	0.0328883	0.00134822	0.855381
1333	359.1044-4.63					positive	0.779812	0.977036	0.942295
1334	359.1995-2.19					positive	0.340873	0.68648	0.56126
1335	359.2842-6.34					positive	0.238796	0.0800171	0.808631
1336	359.2844-7					positive	0.340873	0.173002	0.855381
1337	359.2947-7.7					positive	0.209061	0.0800171	0.855381
1338	359.3698-5.46					positive	0.0642198	0.00134822	0.899846
1339	360.0031-0.65					positive	0.974762	0.316508	0.112071
1340	360.0097-1.27					positive	0.380589	0.0208585	0.00423951
1341	360.1482-0.68					positive	0.470154	0.00134822	0.00423951
1342	360.2869-7					positive	0.340873	0.173002	0.942295
1343	360.9659-4.03					positive	0.18202	0.461669	0.808631
1344	361.0026-0.64					positive	0.779812	0.570236	0.980899
1345	361.0124-1.27					positive	0.425608	0.0282219	0.00423951
1346	361.0732-0.69					positive	0.974762	0.0139049	0.0937317
1347	361.1809-0.76					positive	0.672147	0.121347	0.0605945
1348	361.2031-4.01					positive	0.274275	0.00615657	0.899846
1349	361.2052-0.93					positive	0.932839	0.147532	0.609004
1350	361.2729-7.25		LysoPE(20:4(5Z,8Z,11Z,14Z)/0:0)	Glycerophospholipids	Glycerophosphoethanolamines	positive	0.425608	0.275801	0.65818
1351	362.0042-0.65					positive	0.878718	0.864148	0.899846
1352	362.01-1.27					positive	0.340873	0.0282219	0.00423951
1353	362.2071-3.76					positive	0.209061	0.275801	0.158954
1354	362.2434-3.46					positive	0.672147	0.570236	0.221623
1355	362.2516-3.88					positive	0.878718	0.805822	0.189032
1356	362.304-6.03					positive	0.114743	0.00134822	0.414303
1357	362.3041-5.27					positive	0.158005	0.147532	0.511693
1358	362.9244-0.6					positive	0.425608	0.627457	0.189032
1359	363.0878-0.68					positive	0.726166	0.0476235	0.855381
1360	363.1577-1.01					positive	0.829316	0.00134822	0.00423951
1361	363.2096-3.76					positive	0.209061	0.275801	0.158954
1362	363.2549-3.88					positive	0.0944184	0.00134822	0.0484515
1363	363.3071-6.03					positive	0.135477	0.00134822	0.414303
1364	363.3072-5.27					positive	0.158005	0.173002	0.511693
1365	363.7901-0.1					positive	0.567937	0.688779	0.899846
1366	363.927-0.6					positive	0.209061	0.68648	0.0605945
1367	364.05-2.78					positive	0.209061	0.0278444	0.609004
1368	364.091-0.68					positive	0.672147	0.0278444	0.56126
1369	364.1078-4.58					positive	0.306799	0.00219255	0.133634
1370	364.1309-6.56					positive	0.829316	0.316508	0.414303
1371	364.1693-0.65					positive	0.425608	0.00134822	0.327193
1372	364.1853-4.89					positive	0.517774	0.203214	0.65818
1373	364.212-3.76					positive	0.18202	0.275801	0.0937317
1374	364.2825-4.9					positive	0.238796	0.00961164	1
1375	364.3197-5.2					positive	0.114743	0.0358915	0.609004
1376	365.1042-0.67					positive	0.114743	0.00134822	0.00423951
1377	365.3229-5.2					positive	0.135477	0.0476235	0.609004
1378	366.1078-0.67					positive	0.114743	0.00134822	0.00423951
1379	366.1669-2.14					positive	0.672147	0.316508	0.327193
1380	366.1767-1.84					positive	0.672147	0.0358915	0.00423951
1381	366.2125-1.97					positive	0.672147	0.0358915	0.0937317
1382	366.2127-2.8					positive	0.306799	0.68648	0.221623
1383	366.3261-5.2					positive	0.209061	0.121347	0.855381
1384	366.5304-5.64					positive	0.114743	0.0358915	0.327193
1385	367.0166-1.07					positive	0.18202	0.921076	0.221623
1386	367.0492-3.29					positive	0.114743	0.00134822	0.0484515
1387	367.1192-0.7					positive	0.135477	0.00134822	0.0124036
1388	367.1755-5.11					positive	0.0217063	0.00961164	0.414303
1389	367.2154-2.8					positive	0.306799	0.921076	0.289904
1390	367.2576-4.97					positive	0.0736349	0.00134822	0.112071
1391	368.1363-1.02					positive	0.238796	0.00134822	0.0124036
1392	368.1919-1.07					positive	0.158005	0.68648	0.0937317
1393	368.2175-4.31					positive	0.380589	0.68648	0.464739
1394	368.2279-2.4					positive	0.380589	0.0358915	0.0359877
1395	368.2601-4.97					positive	0.0736349	0.00134822	0.112071
1396	368.4227-9.92					positive	0.620835	0.275801	0.65818
1397	368.8726-0.55					positive	0.470154	0.410282	0.980899
1398	369.0121-1.07					positive	0.18202	0.921076	0.0755884
1399	369.1704-6.38					positive	0.829316	0.316508	0.414303
1400	369.1939-1.07					positive	0.209061	0.515221	0.158954
1401	369.3135-7.12					positive	0.238796	0.361452	0.464739
1402	369.8731-0.55					positive	0.726166	0.461669	0.759761
1403	369.9195-0.55					positive	0.672147	0.410282	0.706737
1404	369.966-3.88					positive	0.0736349	0.00134822	0.65818
1405	370.0147-1.07					positive	0.0944184	0.977036	0.0755884
1406	370.1296-4.79					positive	0.135477	0.00134822	0.414303
1407	370.8708-0.55					positive	0.517774	0.316508	0.759761
1408	370.916-0.55					positive	0.878718	0.203214	0.368429
1409	370.9575-0.64					positive	0.726166	0.977036	0.609004
1410	370.9686-3.88					positive	0.0799078	0.00134822	0.942295
1411	371.013-1.07					positive	0.158005	0.921076	0.133634
1412	371.2567-5.95	[M+H]+	Rimexolone	Steroids and steroid derivatives	Oxosteroids	positive	0.672147	0.461669	0.327193
1413	371.257-5.53					positive	0.158005	0.099443	1
1414	371.263-0.76					positive	0.306799	0.0800171	0.0605945
1415	372.0344-1.08					positive	0.114743	0.977036	0.133634
1416	372.2598-5.95	[M+H+CH3CN]+	pregn-5-ene-3,20-dione-17-ol	Steroids and steroid derivatives	Pregnane steroids	positive	0.672147	0.515221	0.289904
1417	372.8793-0.6					positive	0.470154	0.461669	0.133634
1418	372.9657-5.01					positive	0.380589	0.00961164	0.855381
1419	372.9777-1.31					positive	0.567937	0.147532	0.414303
1420	372.9854-3.13					positive	0.18202	0.0278444	0.65818
1421	373.0087-1.07					positive	0.274275	0.977036	0.0937317
1422	373.1606-1.91					positive	0.620835	0.361452	0.289904
1423	373.243-2.86					positive	0.620835	0.0358915	0.0755884
1424	373.2591-4.93					positive	0.209061	0.316508	0.112071
1425	373.2724-6.98	[M+H-H2O]+	Nutriacholic acid	Steroids and steroid derivatives	Bile acids, alcohols and derivatives	positive	0.209061	0.121347	0.899846
1426	373.2725-6.65	[M+H]+	Cervonoyl ethanolamide	Fatty Acyls	Fatty acid esters	positive	0.18202	0.099443	0.980899
1427	373.273-5.81	[M+H-H2O]+	Nutriacholic acid	Steroids and steroid derivatives	Bile acids, alcohols and derivatives	positive	0.974762	0.361452	0.158954
1428	373.273-6.26	[M+H-H2O]+	Nutriacholicacid	Steroids and steroid derivatives	Bile acids, alcohols and derivatives	positive	0.829316	0.361452	0.189032
1429	374.0333-1.08					positive	0.306799	1	0.414303
1430	374.1765-6.18					positive	0.567937	0.515221	0.254415
1431	374.2756-6.65					positive	0.18202	0.121347	0.942295
1432	374.276-6.26	[M+Na+CH3CN]+	20-Dihydrodydrogesterone	Steroids and steroid derivatives	Pregnane steroids	positive	0.829316	0.361452	0.189032
1433	374.2762-5.81					positive	0.878718	0.515221	0.189032
1434	374.8799-0.6					positive	1	0.746367	0.56126
1435	375.0975-5.04					positive	0.425608	0.316508	0.808631
1436	375.1036-3.97					positive	0.380589	0.00134822	0.00423951
1437	375.2226-2.24					positive	0.306799	0.410282	0.189032
1438	375.2785-5.81					positive	0.306799	1	0.189032
1439	375.2803-6.27					positive	0.672147	0.921076	0.609004
1440	375.2878-7	[M+H-H2O]+	3b,12a-Dihydroxy-5a-cholanoic acid	Steroids and steroid derivatives	Bile acids, alcohols and derivatives	positive	0.340873	0.147532	0.855381
1441	375.3357-4.89					positive	0.158005	0.316508	0.189032
1442	376.2251-2.24					positive	0.380589	0.746367	0.511693
1443	376.2594-6.56					positive	0.779812	0.316508	0.368429
1444	376.291-6.34					positive	0.135477	0.0204262	0.254415
1445	376.9876-3.42					positive	0.620835	0.0358915	0.00423951
1446	376.9974-2.63					positive	0.380589	0.627457	0.414303
1447	377.0796-4.03					positive	0.726166	0.0476235	0.414303
1448	377.1727-1.04					positive	0.567937	0.00134822	0.00423951
1449	377.262-6.56					positive	0.779812	0.236698	0.368429
1450	377.9344-4.58					positive	0.0944184	0.099443	0.158954
1451	378.0651-3.34					positive	0.18202	0.00961164	0.56126
1452	378.2014-2.8					positive	0.18202	0.68648	0.158954
1453	378.2646-6.56					positive	0.726166	0.275801	0.414303
1454	378.2991-5.14					positive	0.158005	0.00219255	0.855381
1455	378.8983-0.6					positive	0.726166	0.627457	0.942295
1456	378.9373-4.58					positive	0.0944184	0.099443	0.221623
1457	379.0738-4.71					positive	0.517774	0.0358915	0.0755884
1458	379.2044-2.8					positive	0.209061	0.515221	0.158954
1459	379.2663-6.56					positive	0.672147	0.203214	0.368429
1460	379.28-8.65					positive	0.932839	0.099443	0.0484515
1461	379.3021-5.14					positive	0.135477	0.00134822	0.808631
1462	380.0657-3.34					positive	0.238796	0.00134822	0.759761
1463	380.3047-5.14					positive	0.0944184	0.00134822	0.808631
1464	380.3144-4.6					positive	0.114743	0.0476235	0.464739
1465	381.0799-0.68					positive	0.135477	0.00134822	0.0484515
1466	381.1347-4.81					positive	0.114743	0.00219255	0.808631
1467	381.3134-5.79					positive	0.517774	0.203214	1
1468	381.9864-4.59					positive	0.0799078	0.00219255	0.759761
1469	382.3166-5.79					positive	0.306799	0.361452	0.942295
1470	382.9279-0.55					positive	0.425608	0.410282	0.855381
1471	382.9859-4.59					positive	0.114743	0.00134822	0.609004
1472	383.1138-0.64					positive	0.779812	0.921076	0.899846
1473	383.2275-3.81					positive	0.238796	0.977036	0.254415
1474	383.9287-0.55					positive	0.425608	0.316508	0.899846
1475	383.9817-4.59					positive	0.0799078	0.00134822	0.759761
1476	384.0227-1.06					positive	0.517774	0.570236	0.158954
1477	384.1151-2.19					positive	0.672147	0.236698	0.464739
1478	384.1609-5.94					positive	0.779812	0.361452	0.414303
1479	384.9255-0.55					positive	0.470154	0.275801	0.855381
1480	384.9842-4.59					positive	0.135477	0.00219255	0.65818
1481	385.1416-4.53					positive	0.517774	0.203214	0.609004
1482	385.166-5.76					positive	0.306799	0.316508	0.942295
1483	385.1863-3.9					positive	0.238796	0.864148	0.368429
1484	385.2733-7.22		LysoPE 22:6	Glycerophospholipids	Glycerophosphoethanolamines	positive	0.425608	0.173002	0.706737
1485	385.925-2.35					positive	0.829316	0.410282	0.289904
1486	385.9831-4.59					positive	0.0944184	0.00134822	0.759761
1487	386.0158-1.07					positive	0.238796	0.746367	0.221623
1488	386.2024-2.09					positive	0.878718	0.461669	0.65818
1489	387.1811-6.37					positive	0.878718	0.099443	0.112071
1490	387.2508-5.81					positive	0.340873	0.921076	0.414303
1491	388.0502-4.62					positive	0.274275	0.316508	0.254415
1492	388.1842-6.37					positive	0.974762	0.099443	0.0937317
1493	388.8534-0.6					positive	0.0736349	0.0625149	0.759761
1494	389.1866-6.37					positive	0.829316	0.099443	0.112071
1495	389.2667-6.17					positive	0.620835	0.203214	0.65818
1496	389.2671-5.95					positive	0.672147	0.461669	0.289904
1497	390.0372-5.64					positive	0.18202	0.0625149	0.65818
1498	390.2705-5.95					positive	0.620835	0.805822	0.56126
1499	390.3367-6.43					positive	0.340873	0.68648	0.414303
1500	390.8538-0.6					positive	0.974762	0.921076	0.980899
1501	391.0495-3.36					positive	0.425608	0.515221	0.65818
1502	391.1196-6.27					positive	0.932839	0.0278444	0.0605945
1503	391.2833-5.94	[M+H]+	Nutriacholic acid	Steroids and steroid derivatives	Bile acids, alcohols and derivatives	positive	0.425608	0.361452	0.980899
1504	391.2833-6.65					positive	0.209061	0.121347	0.980899
1505	392.1245-4.5					positive	0.517774	0.864148	0.855381
1506	392.2167-2.93					positive	0.209061	0.805822	0.158954
1507	392.2533-7.05					positive	0.779812	0.236698	0.706737
1508	392.2863-6.65					positive	0.18202	0.121347	0.980899
1509	392.2864-5.94					positive	0.517774	0.410282	0.980899
1510	393.168-0.95					positive	1	0.00615657	0.00423951
1511	393.2194-2.93					positive	0.306799	0.68648	0.158954
1512	393.2853-6.56					positive	0.829316	0.361452	0.368429
1513	393.9296-2.99					positive	0.0799078	0.0358915	1
1514	394.171-0.95					positive	1	0.00615657	0.00423951
1515	394.2884-6.56					positive	0.779812	0.410282	0.414303
1516	394.3306-7.17					positive	0.620835	0.099443	0.609004
1517	394.872-0.6					positive	0.158005	0.627457	0.254415
1518	395.1134-0.66					positive	0.425608	0.00134822	0.0484515
1519	395.1967-5.71					positive	0.470154	0.121347	0.511693
1520	395.2907-6.56					positive	0.829316	0.361452	0.368429
1521	396.1744-5.87					positive	0.974762	0.746367	0.808631
1522	396.1812-7					positive	0.380589	0.410282	0.980899
1523	396.8709-0.6					positive	0.380589	0.977036	0.511693
1524	397.0402-0.7					positive	0.425608	0.00134822	0.00718751
1525	397.0722-0.64					positive	0.340873	0.515221	0.289904
1526	397.2001-6.76					positive	0.517774	0.0278444	0.00423951
1527	397.2124-5.75					positive	0.274275	0.173002	0.706737
1528	397.2181-3.11					positive	0.274275	0.627457	0.414303
1529	397.2679-4.69					positive	0.209061	0.00134822	0.189032
1530	397.3076-5.68					positive	0.340873	0.173002	1
1531	397.309-6.34					positive	0.932839	0.275801	0.464739
1532	397.9971-5.1					positive	0.18202	0.00134822	0.511693
1533	398.0309-3.97					positive	0.215966	0.00219255	0.855381
1534	398.1149-4.54					positive	0.932839	0.316508	0.289904
1535	398.1917-3.16					positive	0.0736349	0.0625149	0.414303
1536	398.2406-6.56					positive	0.878718	0.68648	0.327193
1537	398.3116-6.34					positive	0.974762	0.203214	0.368429
1538	398.9052-0.55					positive	0.425608	0.275801	0.855381
1539	399.0723-4.56					positive	0.974762	0.0800171	0.254415
1540	399.0998-5.2					positive	0.779812	0.627457	0.855381
1541	399.1455-4.82					positive	0.0799078	0.00134822	0.855381
1542	399.2277-5.83					positive	0.672147	0.173002	0.254415
1543	399.2437-6.56					positive	0.932839	0.627457	0.327193
1544	399.906-0.55					positive	0.425608	0.361452	0.808631
1545	400.0299-1.07					positive	0.135477	0.864148	0.289904
1546	400.1313-4.63					positive	0.672147	0.570236	0.808631
1547	400.1971-2.99					positive	0.306799	0.921076	0.327193
1548	400.2318-5.82					positive	0.620835	0.275801	0.289904
1549	400.3789-7.74					positive	0.974762	0.805822	0.899846
1550	400.9031-0.55					positive	0.425608	0.361452	0.808631
1551	400.9963-4.67					positive	0.0736349	0.00134822	0.289904
1552	401.2007-2.99					positive	0.672147	0.361452	0.289904
1553	402.1373-7.28					positive	0.470154	0.0204262	0.0605945
1554	403.1345-7.31					positive	0.380589	0.0204262	0.189032
1555	404.045-3.98					positive	0.209061	0.00134822	0.158954
1556	404.0806-4.14					positive	0.274275	0.00219255	0.158954
1557	404.2074-6.37					positive	0.974762	0.0800171	0.112071
1558	405.0291-3.28					positive	0.620835	0.746367	0.706737
1559	405.2616-5.78					positive	0.932839	0.68648	0.759761
1560	406.0601-3.26					positive	0.209061	0.00385205	0.899846
1561	406.0609-4.07					positive	0.380589	0.864148	0.289904
1562	406.1304-0.68					positive	0.672147	0.977036	0.808631
1563	406.1417-5.04					positive	0.672147	0.099443	0.808631
1564	407.1329-0.68					positive	0.829316	0.570236	0.855381
1565	407.1917-2.17					positive	0.425608	0.203214	0.158954
1566	407.1998-0.73					positive	0.517774	0.0476235	0.942295
1567	407.2775-5.97					positive	0.829316	0.627457	0.464739
1568	407.298-6.56					positive	0.878718	0.627457	0.609004
1569	408.0749-3.29					positive	0.209061	0.00134822	0.189032
1570	408.1447-0.69					positive	0.306799	0.00385205	0.65818
1571	408.1737-6.28					positive	0.620835	0.570236	0.0484515
1572	408.1758-2.43					positive	0.517774	0.805822	0.414303
1573	408.2804-5.97					positive	0.779812	0.977036	0.855381
1574	408.3092-5.63	[M+NH4]+	12alpha-hydroxy-3-oxo-5beta-cholan-24-oic Acid	Steroids and steroid derivatives	Bile acids, alcohols and derivatives	positive	0.0799078	0.0358915	0.464739
1575	408.3093-6.99					positive	0.158005	0.099443	0.980899
1576	408.788-0.09					positive	0.620835	0.410282	0.980899
1577	408.9168-0.59					positive	0.340873	0.361452	0.609004
1578	409.1631-0.87					positive	0.974762	0.203214	0.018805
1579	409.1632-6.38					positive	0.726166	0.0800171	0.158954
1580	409.181-6.28					positive	0.672147	0.361452	0.0605945
1581	409.1814-5.63					positive	0.0799078	0.0358915	0.609004
1582	409.2377-5.81					positive	0.425608	0.977036	0.414303
1583	409.312-5.63					positive	0.0799078	0.0358915	0.980899
1584	409.3124-6.99					positive	0.135477	0.099443	0.942295
1585	409.7392-5.81					positive	0.470154	0.977036	0.327193
1586	409.8987-0.55					positive	0.567937	0.316508	0.855381
1587	409.9767-2.51					positive	0.751961	0.410282	0.327193
1588	410.1669-6.38					positive	0.779812	0.0800171	0.133634
1589	410.1845-6.28					positive	0.726166	0.361452	0.112071
1590	410.1852-5.62					positive	0.0799078	0.0358915	0.759761
1591	410.1898-7					positive	0.517774	0.316508	0.980899
1592	410.2633-5.54					positive	0.878718	0.0358915	0.0937317
1593	410.2996-5.05					positive	0.135477	0.121347	0.368429
1594	410.3247-7					positive	0.425608	0.147532	0.899846
1595	411.0546-0.67					positive	0.238796	0.00134822	0.00423951
1596	411.1956-6.33					positive	0.932839	0.570236	0.855381
1597	411.1957-7					positive	0.380589	0.173002	0.855381
1598	411.2016-8.29					positive	0.567937	0.099443	0.0359877
1599	411.2472-4.56					positive	0.0944184	0.00134822	0.0605945
1600	411.2631-5.54					positive	0.470154	0.0358915	0.0755884
1601	411.3281-7					positive	0.340873	0.173002	0.759761
1602	411.362-7.74					positive	0.0434126	0.00134822	0.0359877
1603	411.9932-1.97					positive	0.855756	0.627457	0.855381
1604	412.0129-5.49					positive	0.158005	0.00615657	0.706737
1605	412.199-7					positive	0.517774	0.203214	0.706737
1606	412.2351-5.19					positive	0.470154	0.977036	0.609004
1607	412.3654-7.74					positive	0.0944184	0.00134822	0.0359877
1608	413.1969-7					positive	0.340873	0.236698	0.942295
1609	413.2646-5.63					positive	0.0799078	0.0358915	0.56126
1610	413.2648-6.65					positive	0.158005	0.099443	0.942295
1611	413.2652-6.99					positive	0.425608	0.099443	0.899846
1612	413.3032-6.25					positive	0.517774	0.173002	0.65818
1613	413.3746-9.54					positive	0.620835	0.410282	0.942295
1614	413.8704-0.55					positive	0.470154	0.410282	0.855381
1615	413.992-4.15					positive	0.517774	0.00385205	0.0755884
1616	414.0832-3.87					positive	0.470154	0.316508	0.0937317
1617	414.1096-4.97					positive	0.620835	0.173002	0.706737
1618	414.2148-6.56					positive	0.829316	0.864148	0.368429
1619	414.8771-0.55					positive	0.517774	0.275801	0.808631
1620	415.1706-7.18					positive	0.878718	0.203214	0.289904
1621	415.2109-6.76					positive	0.878718	0.0139049	0.00423951
1622	415.2283-2.87					positive	0.517774	0.864148	0.56126
1623	415.2805-7					positive	0.380589	0.236698	0.980899
1624	415.3192-6.34					positive	0.974762	0.236698	0.414303
1625	415.8751-0.55					positive	0.620835	0.410282	0.855381
1626	416.0814-5.03					positive	0.306799	0.570236	0.289904
1627	416.1248-5.03					positive	0.567937	0.570236	0.808631
1628	416.2142-6.76					positive	0.829316	0.0204262	0.00423951
1629	416.8755-0.55					positive	0.517774	0.316508	0.899846
1630	417.0221-0.72					positive	0.470154	0.00615657	0.0937317
1631	417.1706-7.18					positive	0.726166	0.746367	0.65818
1632	417.2128-3.43					positive	0.470154	0.746367	0.511693
1633	417.2166-6.76					positive	0.974762	0.0204262	0.00423951
1634	417.2438-2.49					positive	0.974762	0.173002	0.0937317
1635	417.3342-5.78					positive	0.470154	0.121347	0.759761
1636	417.3721-7.89					positive	0.567937	0.173002	0.464739
1637	418.0242-2.63					positive	0.353657	0.864148	0.414303
1638	418.1053-4					positive	0.726166	0.121347	0.327193
1639	418.2118-4.89					positive	0.726166	0.173002	0.368429
1640	418.2431-5.81					positive	0.274275	0.805822	0.112071
1641	418.7445-5.81					positive	0.380589	0.746367	0.112071
1642	418.8727-0.57					positive	0.470154	0.275801	1
1643	419.0622-3.87					positive	0.567937	0.275801	0.0755884
1644	419.2989-6.56					positive	0.779812	0.173002	0.56126
1645	420.1194-4					positive	0.672147	0.173002	0.706737
1646	420.1206-4.38					positive	0.620835	0.099443	0.327193
1647	420.223-2.99					positive	0.158005	0.099443	0.0484515
1648	420.2275-5					positive	0.779812	0.147532	0.464739
1649	420.2588-2.85					positive	0.209061	0.275801	0.189032
1650	421.3164-6.56					positive	0.974762	0.570236	0.289904
1651	422.0373-5.13					positive	0.114743	0.570236	0.112071
1652	422.1046-0.68					positive	0.425608	0.570236	0.609004
1653	422.3194-6.56					positive	1	0.515221	0.289904
1654	423.1087-0.68					positive	0.517774	0.0278444	0.221623
1655	423.1458-0.87					positive	0.306799	0.00134822	0.464739
1656	423.2723-6.06					positive	0.779812	0.236698	0.221623
1657	423.3218-6.56					positive	0.829316	0.236698	0.221623
1658	423.9543-0.55					positive	0.470154	0.286591	0.855381
1659	424.0128-4.67					positive	0.0736349	0.00134822	0.464739
1660	424.2789-5.82					positive	0.380589	0.0358915	0.0755884
1661	424.3037-5.95					positive	0.779812	0.361452	0.289904
1662	424.3038-6.23					positive	0.340873	1	0.158954
1663	424.8915-0.59					positive	0.425608	0.275801	0.855381
1664	425.0076-4.59					positive	0.0944184	0.00134822	0.706737
1665	425.0355-0.76					positive	0.306799	0.00219255	0.133634
1666	425.0453-4.34					positive	0.932839	0.275801	0.0937317
1667	425.1374-6.38					positive	0.517774	0.099443	0.112071
1668	425.1791-5.95					positive	0.567937	0.627457	0.56126
1669	425.2387-4.62					positive	0.425608	0.099443	0.254415
1670	425.2745-4.19					positive	0.340873	1	0.368429
1671	425.961-2.58					positive	0.215966	0.0476235	0.980899
1672	426.1842-6.28					positive	0.672147	0.361452	0.0359877
1673	426.2773-4.19					positive	0.274275	0.921076	0.327193
1674	426.3199-6.27	[M+NH4]+	1b,3a,7a-Trihydroxy-5b-cholanoic acid	Steroids and steroid derivatives	Bile acids, alcohols and derivatives	positive	0.779812	0.361452	0.0755884
1675	426.3566-7.43		Acylcarnitine18:1	Fatty Acyls	Fatty acid esters	positive	0.878718	0.627457	0.942295
1676	427.0501-0.73					positive	0.274275	0.00134822	0.00423951
1677	427.1907-6.27					positive	0.779812	0.316508	0.112071
1678	427.3229-6.27					positive	0.779812	0.361452	0.0605945
1679	427.3539-9.02					positive	0.135477	0.00134822	0.0359877
1680	427.3543-8.6					positive	0.620835	0.0358915	0.368429
1681	427.3594-7.43					positive	0.932839	0.864148	0.511693
1682	428.0074-4.46					positive	0.0736349	0.00134822	0.158954
1683	428.1986-6.33					positive	0.306799	0.921076	0.221623
1684	428.1993-7					positive	0.470154	0.147532	0.609004
1685	428.299-6.43					positive	0.158005	0.0800171	0.855381
1686	428.3251-6.27					positive	0.672147	0.515221	0.0755884
1687	428.3583-8.6					positive	0.726166	0.0204262	0.289904
1688	428.3607-9.02					positive	0.306799	0.00134822	0.0484515
1689	428.9921-5.43					positive	0.0799078	0.00134822	0.0755884
1690	429.1194-5.07					positive	0.238796	0.00134822	0.855381
1691	429.1798-1.53					positive	0.353657	0.0358915	0.0755884
1692	429.1955-7					positive	0.340873	0.173002	0.899846
1693	429.2151-6.29					positive	0.0183952	0.746367	0.00423951
1694	429.2446-2.7					positive	0.878718	0.00615657	0.0605945
1695	429.2599-5.96					positive	0.878718	0.361452	0.464739
1696	429.2689-3.29					positive	0.380589	0.68648	0.289904
1697	429.372-9.18	[M+H-H2O]+	13-Hydroxy-alpha-tocopherol	Prenol lipids	Quinone and hydroquinone lipids	positive	0.470154	0.68648	0.980899
1698	430.129-4.59					positive	0.209061	0.00134822	0.65818
1699	430.1989-7					positive	0.470154	0.236698	0.855381
1700	430.2712-3.29					positive	0.425608	0.0625149	0.289904
1701	430.7093-3.76					positive	0.517774	1	0.609004
1702	430.8543-0.55					positive	0.470154	0.203214	0.980899
1703	430.9117-0.6					positive	0.380589	0.68648	0.254415
1704	431.0656-3.35					positive	0.318695	0.121347	0.808631
1705	431.1181-5.12					positive	0.517774	0.746367	0.759761
1706	431.1347-4.58					positive	0.0799078	0.00219255	0.759761
1707	431.1402-1.09					positive	0.238796	0.746367	0.609004
1708	431.187-7.66					positive	0.974762	0.627457	0.609004
1709	431.1913-7					positive	0.306799	0.203214	0.980899
1710	431.275-5.94					positive	0.726166	0.68648	0.855381
1711	431.3834-9.17					positive	0.340873	0.68648	0.759761
1712	431.9143-0.6					positive	0.380589	0.746367	0.221623
1713	432.0753-3.35					positive	0.517774	0.275801	0.899846
1714	432.1375-4.58					positive	0.209061	0.00615657	0.609004
1715	432.1782-6.56					positive	1	0.515221	0.65818
1716	432.1906-7.68					positive	1	0.275801	0.464739
1717	432.2067-1.02					positive	0.470154	0.173002	1
1718	432.2374-6.76					positive	0.974762	0.0204262	0.00423951
1719	432.2391-6.38					positive	0.726166	0.0476235	0.0755884
1720	432.2448-5.54					positive	0.238796	0.0800171	0.980899
1721	432.9153-0.6					positive	0.318695	0.977036	0.158954
1722	433.019-0.67					positive	0.18202	0.00134822	0.00423951
1723	433.1838-7.69					positive	0.932839	0.121347	0.0937317
1724	433.2404-6.77					positive	0.932839	0.0204262	0.00423951
1725	433.2426-6.38					positive	0.829316	0.0476235	0.112071
1726	434.1891-1.82					positive	0.238796	0.977036	0.368429
1727	434.2221-0.71					positive	0.779812	0.410282	0.65818
1728	434.2433-6.77					positive	0.878718	0.0204262	0.00423951
1729	434.2554-3.55					positive	0.135477	0.0204262	0.609004
1730	434.2573-4.24					positive	0.306799	0.0625149	0.808631
1731	434.3118-6.56					positive	0.470154	0.410282	0.808631
1732	435.0195-0.67					positive	0.0944184	0.00134822	0.00423951
1733	435.1917-1.82					positive	0.238796	0.864148	0.368429
1734	435.3283-6.56					positive	0.517774	0.461669	0.855381
1735	435.9792-3.47					positive	0.114743	0.00134822	0.327193
1736	436.1872-1.82					positive	0.238796	0.977036	0.368429
1737	437.1246-0.69					positive	0.274275	0.0204262	0.706737
1738	437.1884-1.82					positive	0.238796	0.921076	0.289904
1739	437.1926-6.76					positive	0.974762	0.0204262	0.00423951
1740	438.1868-1.82					positive	0.161862	0.746367	0.414303
1741	438.1955-6.76					positive	0.779812	0.0358915	0.00423951
1742	438.1991-5.05					positive	0.209061	0.410282	0.414303
1743	438.756-5.81					positive	0.726166	0.746367	0.254415
1744	439.0605-4.54					positive	0.726166	1	0.759761
1745	439.14-0.73					positive	0.114743	0.00134822	0.0937317
1746	439.1984-6.77					positive	0.878718	0.0358915	0.00423951
1747	439.2896-4.7					positive	0.306799	0.805822	0.414303
1748	440.0071-4.89					positive	0.0736349	0.00134822	0.511693
1749	440.0634-4.53					positive	0.470154	0.203214	1
1750	440.2135-1.99					positive	0.380589	0.00961164	0.942295
1751	440.2492-2.79					positive	0.340873	0.515221	0.464739
1752	440.8665-0.6					positive	0.425608	0.410282	0.0755884
1753	441.0173-4.68					positive	0.0736349	0.00134822	0.112071
1754	441.0318-0.7					positive	0.567937	0.00219255	0.158954
1755	441.0764-4.63					positive	0.974762	0.864148	0.609004
1756	441.2519-2.79					positive	0.380589	0.461669	0.56126
1757	441.3041-5.14					positive	0.340873	0.921076	0.327193
1758	441.3058-4.09					positive	0.974762	0.099443	0.189032
1759	441.8683-0.6					positive	0.932839	0.627457	0.254415
1760	442.0226-4.68					positive	0.0736349	0.00134822	0.133634
1761	442.108-3.36					positive	0.306799	0.0476235	0.942295
1762	442.3086-4.09					positive	1	0.0800171	0.189032
1763	442.8747-0.56					positive	0.672147	0.746367	0.511693
1764	442.9467-1.96					positive	0.284095	0.361452	0.189032
1765	443.0241-4.68					positive	0.0736349	0.00134822	0.133634
1766	443.0455-0.69					positive	0.0799078	0.00134822	0.00423951
1767	443.1863-5.54					positive	0.0799078	0.0358915	0.609004
1768	443.249-2.82					positive	0.567937	0.236698	0.221623
1769	444.1945-6.27					positive	0.779812	0.461669	0.0605945
1770	444.1947-5.81					positive	0.829316	0.68648	0.464739
1771	444.2051-0.6					positive	0.779812	0.00385205	0.018805
1772	444.2518-2.82					positive	0.620835	0.173002	0.112071
1773	444.295-6.56					positive	0.779812	0.515221	0.808631
1774	444.9254-0.97					positive	0.0328883	0.570236	0.0484515
1775	445.197-6.27					positive	0.878718	0.627457	0.464739
1776	445.2017-5.83					positive	0.517774	0.864148	0.511693
1777	445.2036-6.98					positive	0.158005	0.121347	0.808631
1778	445.2083-0.6					positive	0.829316	0.00134822	0.00423951
1779	445.2502-7					positive	0.425608	0.0358915	0.855381
1780	445.2983-6.56					positive	0.672147	0.461669	0.942295
1781	445.3646-9.02					positive	1	0.00219255	0.0359877
1782	445.8216-0.55					positive	0.620835	0.275801	0.899846
1783	446.2112-7					positive	0.340873	0.121347	0.609004
1784	446.2115-6.34					positive	0.114743	0.0278444	0.221623
1785	446.2242-1.87					positive	0.215966	0.746367	0.221623
1786	446.2606-5.82					positive	0.340873	0.0476235	0.0755884
1787	446.8853-0.6					positive	0.829316	0.68648	0.980899
1788	447.1572-0.7					positive	0.567937	0.00134822	0.00423951
1789	447.2159-7					positive	0.306799	0.173002	0.899846
1790	447.2176-6.34					positive	0.158005	0.0800171	0.980899
1791	447.2681-5.8					positive	0.672147	0.099443	0.133634
1792	447.3307-6.56					positive	0.726166	0.361452	0.464739
1793	447.8882-0.6					positive	0.829316	0.977036	0.855381
1794	448.2036-2.36					positive	0.209061	0.0139049	0.808631
1795	448.2039-2.05					positive	0.306799	0.00961164	0.327193
1796	448.218-7					positive	0.340873	0.121347	0.65818
1797	448.2206-6.33					positive	0.18202	0.0625149	0.980899
1798	448.7785-5.81					positive	0.672147	0.361452	0.511693
1799	448.885-0.6					positive	0.620835	0.570236	0.980899
1800	449.1274-5.19					positive	0.380589	0.627457	0.327193
1801	449.346-6.57					positive	0.878718	0.746367	0.464739
1802	449.998-3.02					positive	0.517774	0.275801	0.759761
1803	450.1304-5.19					positive	0.425608	0.68648	0.327193
1804	450.2073-6.28					positive	0.672147	0.275801	0.0484515
1805	450.2082-5.64					positive	0.0799078	0.0358915	0.808631
1806	450.2129-7					positive	0.238796	0.173002	0.899846
1807	450.3561-6.34					positive	0.829316	0.361452	0.327193
1808	451.0029-2.51					positive	0.878718	0.864148	0.942295
1809	451.0281-0.65					positive	0.932839	0.805822	0.855381
1810	451.0981-6.54					positive	0.779812	0.68648	0.609004
1811	451.1288-5.15					positive	0.380589	0.461669	0.609004
1812	451.2106-6.28					positive	0.567937	0.627457	0.221623
1813	451.2199-7					positive	0.425608	0.236698	0.980899
1814	451.3582-6.33					positive	0.779812	0.275801	0.609004
1815	452.1028-6.54					positive	0.779812	0.746367	0.65818
1816	452.2232-7					positive	0.425608	0.173002	0.899846
1817	452.2234-6.33					positive	0.238796	0.0800171	0.855381
1818	452.2743-7.05					positive	0.114743	0.00219255	0.942295
1819	452.3698-5.78					positive	0.974762	1	0.942295
1820	453.1659-6.77					positive	0.672147	0.0358915	0.00423951
1821	453.2262-7					positive	0.306799	0.147532	0.808631
1822	453.2332-2.77					positive	0.932839	0.121347	0.158954
1823	453.2784-7.05					positive	0.158005	0.00385205	0.706737
1824	453.3422-3.94					positive	0.829316	1	0.65818
1825	454.1694-6.77					positive	0.779812	0.0278444	0.00423951
1826	454.225-7					positive	0.425608	0.203214	0.759761
1827	454.3447-3.94					positive	0.829316	1	0.65818
1828	454.3501-6.27					positive	0.672147	0.864148	0.133634
1829	454.3873-7.5					positive	0.974762	0.121347	0.414303
1830	455.1341-0.67					positive	0.274275	0.00134822	0.0484515
1831	455.1678-6.77					positive	0.974762	0.0625149	0.00423951
1832	455.2182-6.38					positive	0.878718	0.0800171	0.133634
1833	455.226-7					positive	0.380589	0.461669	0.899846
1834	455.353-6.28					positive	0.932839	0.173002	0.221623
1835	455.8688-3.81					positive	1	0.921076	0.980899
1836	455.9044-0.55					positive	0.517774	0.152529	0.706737
1837	456.1483-6.2					positive	0.380589	0.203214	0.254415
1838	456.2191-7					positive	0.470154	0.203214	0.855381
1839	456.2222-6.38					positive	0.974762	0.121347	0.158954
1840	456.7667-5.94					positive	0.829316	0.236698	0.609004
1841	456.8405-0.6					positive	0.274275	0.0358915	0.899846
1842	457.2643-3.95					positive	0.306799	0.0476235	0.0755884
1843	457.2688-5.87					positive	0.620835	0.627457	0.942295
1844	457.7678-5.81					positive	0.878718	0.68648	0.511693
1845	458.2206-0.62					positive	0.672147	0.461669	0.808631
1846	458.7664-5.81					positive	0.470154	1	0.414303
1847	459.2439-3.51					positive	0.209061	0.570236	0.327193
1848	459.3308-6.56					positive	0.726166	0.275801	0.464739
1849	459.8835-4.59					positive	0.0944184	0.00219255	0.511693
1850	460.1901-5.95					positive	0.620835	0.746367	0.327193
1851	460.2398-2.92					positive	0.726166	0.0476235	0.327193
1852	460.2688-6.77					positive	0.878718	0.00961164	0.00423951
1853	460.2741-3.05					positive	0.672147	0.203214	0.368429
1854	460.8891-4.59					positive	0.0944184	0.00219255	0.706737
1855	461.242-4.33					positive	0.829316	0.147532	0.254415
1856	461.2718-6.77					positive	0.932839	0.00961164	0.00423951
1857	461.3466-6.56					positive	0.829316	0.461669	0.368429
1858	462.2051-6.24					positive	0.878718	0.570236	0.414303
1859	462.2746-6.77					positive	0.726166	0.0139049	0.00718751
1860	462.3486-6.56					positive	0.779812	0.461669	0.414303
1861	462.859-0.6					positive	0.274275	0.570236	0.254415
1862	463.2126-6.28					positive	0.672147	0.316508	0.0359877
1863	463.2128-5.82					positive	0.932839	0.316508	0.327193
1864	463.974-2.78					positive	0.096142	0.0800171	0.368429
1865	464.2154-6.28					positive	0.672147	0.410282	0.0484515
1866	464.216-5.82					positive	0.974762	0.515221	0.414303
1867	464.8582-0.6					positive	0.306799	0.921076	0.254415
1868	464.9134-1.27					positive	0.395458	0.0104049	0.0298921
1869	465.1225-5.43					positive	0.340873	0.746367	0.464739
1870	465.1674-0.69					positive	0.779812	0.515221	0.133634
1871	465.2147-6.28					positive	0.672147	0.410282	0.0359877
1872	465.371-7.3					positive	0.135477	0.00615657	0.414303
1873	466.0713-4.34					positive	0.779812	0.00615657	0.112071
1874	466.1264-5.43					positive	0.18202	0.0800171	0.609004
1875	466.1598-2.78					positive	0.620835	0.570236	0.327193
1876	466.2029-5.95					positive	0.517774	0.515221	0.189032
1877	466.218-6.28					positive	0.726166	0.515221	0.189032
1878	466.292-7.33		LysoPE 17:1	Glycerophospholipids	Glycerophosphoethanolamines	positive	0.114743	0.121347	0.759761
1879	466.3501-6.25					positive	0.672147	0.316508	0.221623
1880	466.3741-7.3					positive	0.18202	0.0139049	0.327193
1881	467.135-3.69					positive	0.470154	0.316508	0.899846
1882	467.2118-6.28					positive	0.779812	0.515221	0.189032
1883	467.3721-7.28					positive	0.306799	0.0139049	0.327193
1884	468.2177-5.85					positive	0.974762	0.361452	0.56126
1885	468.2177-6.65					positive	0.209061	0.121347	1
1886	468.218-6.27					positive	0.829316	0.316508	0.0755884
1887	468.9364-1.08					positive	0.158005	0.864148	0.0755884
1888	469.2211-6.27					positive	0.726166	0.570236	0.289904
1889	469.2219-5.86					positive	0.974762	0.147532	0.221623
1890	469.2317-7					positive	0.470154	0.236698	1
1891	470.2333-7					positive	0.380589	0.099443	0.808631
1892	470.2336-6.54					positive	0.135477	0.0358915	0.759761
1893	471.0764-0.74					positive	0.209061	0.00134822	0.511693
1894	471.2368-7					positive	0.306799	0.0800171	0.464739
1895	472.2348-7					positive	0.340873	0.121347	0.759761
1896	472.8142-0.6					positive	0.0944184	0.203214	0.221623
1897	473.1398-8.54					positive	0.470154	0.121347	0.133634
1898	473.2409-3.46					positive	0.779812	0.316508	0.368429
1899	473.3459-6.56					positive	0.672147	0.515221	0.464739
1900	474.0438-0.67					positive	0.425608	0.864148	0.368429
1901	474.1589-6.17					positive	0.274275	0.746367	0.254415
1902	474.8265-0.56					positive	0.829316	0.461669	0.706737
1903	475.1784-6.56					positive	0.974762	0.515221	0.609004
1904	475.2211-4.05					positive	0.932839	0.0800171	0.112071
1905	475.2536-3.43					positive	0.380589	0.746367	0.221623
1906	475.364-6.57					positive	0.829316	0.515221	0.368429
1907	476.1828-6.56					positive	1	0.627457	0.368429
1908	476.2201-5.53					positive	0.974762	0.0358915	0.112071
1909	476.3665-6.56					positive	0.829316	0.515221	0.368429
1910	476.9039-0.59					positive	0.274275	0.236698	0.808631
1911	477.3644-6.56					positive	0.829316	0.515221	0.368429
1912	477.4072-7.61					positive	0.274275	0.00961164	0.980899
1913	477.4073-7.22					positive	0.238796	0.236698	0.511693
1914	477.9889-3.34					positive	0.238796	0.0139049	0.609004
1915	478.2824-5.81					positive	0.306799	1	0.189032
1916	478.2927-7.24		LysoPE 18:2	Glycerophospholipids	Glycerophosphoethanolamines	positive	0.779812	0.316508	0.56126
1917	478.8326-0.6					positive	0.209061	0.627457	0.254415
1918	479.3882-7.87					positive	0.209061	0.0358915	0.56126
1919	480.0899-4.53					positive	0.829316	0.627457	0.808631
1920	480.2764-5.08					positive	0.878718	0.977036	0.414303
1921	480.3075-7.62		LysoPE 18:1	Glycerophospholipids	Glycerophosphoethanolamines	positive	0.306799	0.0476235	0.56126
1922	481.1871-5.49					positive	0.829316	0.236698	0.368429
1923	481.3106-7.62					positive	0.340873	0.0476235	0.56126
1924	481.3613-5.71					positive	0.0642198	0.00134822	0.0755884
1925	481.725-11.74					positive	0.779812	0.746367	0.808631
1926	482.1042-4.63					positive	0.779812	0.805822	0.609004
1927	482.1816-3.12					positive	0.274275	0.570236	0.511693
1928	482.2955-3.61					positive	0.974762	0.0358915	0.112071
1929	482.3144-7.62					positive	0.209061	0.0476235	0.56126
1930	482.3221-8.19	[M+H]+	LysoPE(18:0/0:0)	Glycerophospholipids	Glycerophosphoethanolamines	positive	0.620835	0.099443	0.899846
1931	482.3311-7.38		LysoPC 15:0	Glycerophospholipids	Glycerophosphocholines	positive	0.306799	0.361452	1
1932	483.1248-6.19					positive	0.380589	0.173002	0.0276513
1933	483.2475-6.77					positive	0.878718	0.00961164	0.0484515
1934	483.3258-8.19					positive	0.620835	0.099443	0.899846
1935	484.019-0.68					positive	0.620835	0.00134822	0.00423951
1936	484.1283-6.2					positive	0.517774	0.173002	0.0359877
1937	484.251-6.77					positive	1	0.00615657	0.0484515
1938	485.054-4.59					positive	0.0944184	0.00134822	0.759761
1939	485.1584-6.71					positive	0.620835	0.68648	0.899846
1940	485.3581-8.6					positive	0.567937	0.410282	0.899846
1941	485.9393-1.08					positive	0.306799	0.864148	0.289904
1942	486.2278-5.84					positive	0.158005	0.236698	0.414303
1943	486.2283-6.65					positive	0.238796	0.121347	0.899846
1944	486.229-6.26					positive	0.829316	0.746367	0.327193
1945	486.2863-6.38					positive	0.567937	0.0625149	0.0937317
1946	486.3616-8.6					positive	0.567937	0.410282	0.899846
1947	487.1057-6.38					positive	0.470154	0.0476235	0.112071
1948	487.2321-6.65					positive	0.135477	0.099443	0.808631
1949	487.2389-6.32					positive	0.340873	0.173002	0.808631
1950	487.2392-7					positive	0.672147	0.203214	0.511693
1951	487.2897-6.38					positive	0.567937	0.0625149	0.112071
1952	488.2439-7					positive	0.340873	0.0800171	0.65818
1953	488.2447-6.33					positive	0.238796	0.0358915	0.414303
1954	488.2818-6.39					positive	0.340873	0.121347	0.56126
1955	488.372-6.45					positive	0.274275	0.0204262	0.289904
1956	489.2031-4.91					positive	0.470154	0.0476235	0.112071
1957	489.2248-8.06					positive	0.380589	0.864148	0.56126
1958	489.2468-7					positive	0.306799	0.0800171	0.759761
1959	489.2484-6.33					positive	0.0944184	0.0800171	0.808631
1960	489.3784-6.57					positive	0.932839	0.570236	0.414303
1961	490.1535-5.19					positive	0.517774	0.805822	0.368429
1962	490.2071-6.65					positive	0.18202	0.121347	0.609004
1963	490.2288-8.06					positive	0.380589	0.805822	0.609004
1964	490.245-7					positive	0.340873	0.203214	0.808631
1965	490.3819-6.57					positive	0.567937	0.0625149	0.327193
1966	490.3867-7.07					positive	0.114743	0.921076	0.0937317
1967	490.3875-7.49					positive	0.0799078	0.00385205	0.133634
1968	490.9741-3.35					positive	0.425608	0.361452	0.942295
1969	491.1825-0.71					positive	0.306799	0.00615657	0.609004
1970	491.2089-6.65					positive	0.306799	0.121347	0.759761
1971	491.2316-4.65					positive	0.380589	0.921076	0.414303
1972	491.2453-1.02					positive	0.0799078	0.461669	0.368429
1973	491.2477-7					positive	0.340873	0.121347	0.899846
1974	491.3579-7.06					positive	0.974762	0.461669	0.609004
1975	491.3895-6.57					positive	0.620835	0.0800171	0.289904
1976	491.4216-8.24					positive	0.238796	0.236698	0.759761
1977	491.4244-7.82					positive	0.380589	0.275801	0.808631
1978	492.1548-5.2					positive	0.380589	0.627457	0.289904
1979	492.2354-4.65					positive	0.470154	0.570236	0.254415
1980	492.2414-7					positive	0.340873	0.147532	0.759761
1981	492.2476-1.02					positive	0.0799078	0.461669	0.368429
1982	492.3609-7.06					positive	0.620835	0.121347	0.464739
1983	492.4283-7.82					positive	0.340873	0.173002	0.980899
1984	492.8788-0.59					positive	0.470154	0.236698	0.855381
1985	493.1889-5.62					positive	0.0799078	0.0358915	0.254415
1986	493.2285-6.56					positive	0.114743	0.203214	0.808631
1987	493.2436-1.02					positive	0.0799078	0.515221	0.289904
1988	493.2466-7					positive	0.380589	0.203214	0.980899
1989	494.1866-5.63					positive	0.0799078	0.0358915	0.706737
1990	494.2095-1.8					positive	0.238796	0.805822	0.511693
1991	494.2448-1.02					positive	0.0799078	0.203214	0.327193
1992	494.2463-7					positive	0.306799	0.147532	0.980899
1993	495.1249-6.49					positive	0.672147	0.121347	0.327193
1994	495.1585-7.25					positive	0.425608	0.203214	0.808631
1995	495.19-5.63					positive	0.0799078	0.0358915	0.706737
1996	495.2125-1.8					positive	0.18202	0.746367	0.609004
1997	495.2468-7					positive	0.306799	0.0358915	0.414303
1998	496.1724-4.72					positive	0.340873	0.515221	0.511693
1999	496.2088-1.8					positive	0.158005	0.570236	0.414303
[truncated: 4,985 more rows]
