# Supplementary material for: Intestinal group 1 innate lymphoid cells drive macrophage-induced inflammation and endocrine defects in obesity and promote insulinemia
Source: Gut Microbes. 2023 Feb 23;15(1):2181928. doi: 10.1080/19490976.2023.2181928 (PMC9980552; doi:10.1080/19490976.2023.2181928)
Supplement: Supplemental Material [file KGMI_A_2181928_SM1535.zip › SuppTable2.xlsx]

## Sheet: Table S2
Model 1	Pathway total	Hits (all)	Hits (sig)	gamma p-value
Pyrimidine metabolism	39	34	7	0.0073476
Drug metabolism - cytochrome P450	21	19	4	0.012049
Folate biosynthesis	24	21	4	0.014149
Tryptophan metabolism	41	35	5	0.019598
Galactose metabolism	27	27	4	0.023257
Purine metabolism	66	57	6	0.040521
Metabolism of xenobiotics by cytochrome P450	64	46	5	0.041647
Primary bile acid biosynthesis	46	32	3	0.08636
Arginine and proline metabolism	37	34	3	0.097975
Model 2	Pathway total	Hits (all)	Hits (sig)	gamma p-value
Galactose metabolism	27	27	25	0.14409
Primary bile acid biosynthesis	46	32	27	0.15596
Terpenoid backbone biosynthesis	15	11	11	0.15905
Folate biosynthesis	24	21	18	0.17211
Tryptophan metabolism	41	35	28	0.17571
Pentose and glucuronate interconversions	17	12	11	0.18602
Starch and sucrose metabolism	12	12	11	0.18602
Purine metabolism	66	57	42	0.21684
Drug metabolism - cytochrome P450	21	19	15	0.24282
Ascorbate and aldarate metabolism	10	9	8	0.24593
Caffeine metabolism	12	12	10	0.25398
Valine, leucine and isoleucine degradation	35	20	15	0.29541
Lysine degradation	19	13	10	0.32465
Metabolism of xenobiotics by cytochrome P450	64	46	32	0.33547
Pentose phosphate pathway	22	21	15	0.35851
Pyrimidine metabolism	39	34	23	0.41361
Riboflavin metabolism	4	3	3	0.4276
N-Glycan biosynthesis	38	8	6	0.43776
One carbon pool by folate	9	8	6	0.43776
Fructose and mannose metabolism	18	16	11	0.44574
Pantothenate and CoA biosynthesis	17	16	11	0.44574
Phenylalanine metabolism	12	10	7	0.47977
Propanoate metabolism	19	10	7	0.47977
Butanoate metabolism	15	10	7	0.47977
Fatty acid degradation	36	7	5	0.51393
Valine, leucine and isoleucine biosynthesis	8	7	5	0.51393
Amino sugar and nucleotide sugar metabolism	35	31	20	0.51507
Inositol phosphate metabolism	21	20	13	0.51508
Vitamin B6 metabolism	9	9	6	0.54968
Drug metabolism - other enzymes	27	24	15	0.57622
Citrate cycle (TCA cycle)	16	11	7	0.58204
Fatty acid elongation	30	4	3	0.58378
Phenylalanine, tyrosine and tryptophan biosynthesis	4	4	3	0.58378
D-Arginine and D-ornithine metabolism	4	4	3	0.58378
Thiamine metabolism	5	4	3	0.58378
Biotin metabolism	4	4	3	0.58378
Mannose type O-glycan biosynthesis	16	6	4	0.60461
Biosynthesis of unsaturated fatty acids	34	13	8	0.61158
Phosphatidylinositol signaling system	17	17	10	0.66367
Tyrosine metabolism	42	35	21	0.66439
Histidine metabolism	16	14	8	0.69509
Arginine and proline metabolism	37	34	20	0.69826
Alanine, aspartate and glutamate metabolism	28	23	13	0.72796
Glycerophospholipid metabolism	13	11	6	0.73711
Pyruvate metabolism	19	13	7	0.75128
Porphyrin and chlorophyll metabolism	27	20	11	0.75133
Cysteine and methionine metabolism	33	27	15	0.7635
Selenocompound metabolism	16	8	4	0.7964
Sphingolipid metabolism	9	8	4	0.7964
Glycosaminoglycan biosynthesis - chondroitin sulfate / dermatan sulfate	8	6	3	0.80117
Glyoxylate and dicarboxylate metabolism	31	12	6	0.80563
Aminoacyl-tRNA biosynthesis	22	20	10	0.84107
Steroid hormone biosynthesis	77	77	44	0.85811
beta-Alanine metabolism	21	15	7	0.86256
Glycerolipid metabolism	7	7	3	0.866
Nicotinate and nicotinamide metabolism	15	12	5	0.89859
Arginine biosynthesis	14	10	4	0.90194
Ubiquinone and other terpenoid-quinone biosynthesis	9	8	3	0.91052
Glutathione metabolism	19	15	6	0.92763
Glycolysis or Gluconeogenesis	23	19	8	0.92888
Glycine, serine and threonine metabolism	31	24	10	0.95071
Retinol metabolism	15	13	4	0.96935
Arachidonic acid metabolism	35	34	13	0.98707
Steroid biosynthesis	41	36	11	0.99834
Model 3	Pathway total	Hits (all)	Hits (sig)	gamma p-value
Galactose metabolism	27	27	15	0.036841
Pantothenate and CoA biosynthesis	17	16	10	0.037848
Sphingolipid metabolism	9	8	6	0.04085
Drug metabolism - cytochrome P450	21	19	10	0.04785
Starch and sucrose metabolism	12	12	7	0.050535
Drug metabolism - other enzymes	27	24	11	0.062351
Purine metabolism	66	57	23	0.064766
Valine, leucine and isoleucine degradation	35	20	9	0.074903
Pyrimidine metabolism	39	34	14	0.076721
D-Arginine and D-ornithine metabolism	4	4	3	0.08077
Thiamine metabolism	5	4	3	0.08077
Primary bile acid biosynthesis	46	32	13	0.083958
Tryptophan metabolism	41	35	14	0.085815
Valine, leucine and isoleucine biosynthesis	8	7	4	0.086687
Propanoate metabolism	19	10	5	0.090567
Fructose and mannose metabolism	18	16	7	0.096011
Caffeine metabolism	12	12	5	0.13584
Ascorbate and aldarate metabolism	10	9	4	0.13883
Vitamin B6 metabolism	9	9	4	0.13883
Lysine degradation	19	13	5	0.16344
Phenylalanine metabolism	12	10	4	0.17087
Butanoate metabolism	15	10	4	0.17087
Aminoacyl-tRNA biosynthesis	22	20	7	0.18073
Fatty acid degradation	36	7	3	0.18478
Phosphatidylinositol signaling system	17	17	6	0.18602
Folate biosynthesis	24	21	7	0.20735
Amino sugar and nucleotide sugar metabolism	35	31	10	0.21702
N-Glycan biosynthesis	38	8	3	0.22741
One carbon pool by folate	9	8	3	0.22741
Alanine, aspartate and glutamate metabolism	28	23	7	0.26499
Inositol phosphate metabolism	21	20	6	0.27787
Pyruvate metabolism	19	13	4	0.28168
Cysteine and methionine metabolism	33	27	8	0.28351
Arginine biosynthesis	14	10	3	0.31642
Tyrosine metabolism	42	35	10	0.31916
Citrate cycle (TCA cycle)	16	11	3	0.36068
Glycerophospholipid metabolism	13	11	3	0.36068
Pentose and glucuronate interconversions	17	12	3	0.40377
Histidine metabolism	16	14	3	0.48476
Glycolysis or Gluconeogenesis	23	19	4	0.50625
Steroid hormone biosynthesis	77	77	20	0.51459
beta-Alanine metabolism	21	15	3	0.52219
Glutathione metabolism	19	15	3	0.52219
Porphyrin and chlorophyll metabolism	27	20	4	0.53927
Arachidonic acid metabolism	35	34	7	0.58613
Glycine, serine and threonine metabolism	31	24	4	0.6546
Pentose phosphate pathway	22	21	3	0.70227
Arginine and proline metabolism	37	34	5	0.76707
Metabolism of xenobiotics by cytochrome P450	64	46	6	0.86448
